# Supplementary material for: Latent Anti-nutrients and Unintentional Breeding Consequences in Australian Sorghum bicolor Varieties
Source: Front Plant Sci. 2021 Mar 1;12:625260. doi: 10.3389/fpls.2021.625260 (PMC7959176; doi:10.3389/fpls.2021.625260)
Supplement: Supplementary file 2 [file Data_Sheet_1.xlsx]

## Sheet: MR-Buster ESI (-) Top 10 Abun.
Table S3. Putative identification from ESI (negative) OPLS-DA loadings plots
Mass Bin	Detected Mass	Accurate Mass	∆ppm	Name	Formula	Chemical Group	Pathway
415	415.015	416.023
	415.092	416.1	26	Flavonol 7-O-beta-D-glucoside	C21H20O9	Flavonol
			26	Puerarin	C21H20O9	Isoflavone
			26	Frangulin A	C21H20O9	Anthraquinone
			26	Chrysophanol 8-glucoside	C21H20O9	Anthraquinone
			26	Daidzein 7-O-glucoside	C21H20O9	Isoflavone	Isoflavonoid biosynthesis
	415.016	416.024
	415.096	416.104	18	Flavonol 7-O-beta-D-glucoside	C21H20O9	Flavonol
			18	Puerarin	C21H20O9	Isoflavone
			18	Frangulin A	C21H20O9	Anthraquinone
			18	Chrysophanol 8-glucoside	C21H20O9	Anthraquinone
			18	Daidzein 7-O-glucoside	C21H20O9	Isoflavone	Isoflavonoid biosynthesis
	415.013	416.021
	415.097	416.105	14	Flavonol 7-O-beta-D-glucoside	C21H20O9	Flavonol
			14	Puerarin	C21H20O9	Isoflavone
			14	Frangulin A	C21H20O9	Anthraquinone
			14	Chrysophanol 8-glucoside	C21H20O9	Anthraquinone
			14	Daidzein 7-O-glucoside	C21H20O9	Isoflavone	Isoflavonoid biosynthesis
279.2	279.108	280.116	20	2-(4-Methoxyphenethyl)chromone	C18H16O3	Chromone	Phenylpropanoid
	279.225	280.233	28	Stearolic acid	C18H32O2	Fatty acid
			28	Malvalic acid	C18H32O2	Fatty acid
			28	Chaulmoogric acid	C18H32O2	Fatty acid
			28	Rumenic acid	C18H32O2	Fatty acid	Linoleic acid metabolism
			28	Linoleic acid	C18H32O2	Fatty acid	Linoleic acid metabolism; Biosynthesis of unsaturated fatty acids
	279.279	280.286
	279.113	280.121	35	2-(4-Methoxyphenethyl)chromone	C18H16O3	Chromone	Phenylpropanoid
			39	8'-Hydroxyabscisate	C15H20O5	Terpenoid	Carotenoid biosynthesis
			39	Phaseic acid	C15H20O5	Terpenoid	Carotenoid biosynthesis
			39	Hymenoflorin	C15H20O5	Pseudoguaianolide
			39	Autumnolide	C15H20O5	Pseudoguaianolide
	279.228	280.236	18	Stearolic acid	C18H32O2	Fatty acid
			18	Malvalic acid	C18H32O2	Fatty acid
			18	Chaulmoogric acid	C18H32O2	Fatty acid
			18	Rumenic acid	C18H32O2	Fatty acid	Linoleic acid metabolism
			18	Linoleic acid	C18H32O2	Fatty acid	Linoleic acid metabolism; Biosynthesis of unsaturated fatty acids
	279.285	280.293
	279.109	280.117	23	2-(4-Methoxyphenethyl)chromone	C18H16O3	Chromone	Phenylpropanoid
	279.229	280.237	15	Stearolic acid	C18H32O2	Fatty acid
			15	Malvalic acid	C18H32O2	Fatty acid
			15	Chaulmoogric acid	C18H32O2	Fatty acid
			15	Rumenic acid	C18H32O2	Fatty acid	Linoleic acid metabolism
			15	Linoleic acid	C18H32O2	Fatty acid	Linoleic acid metabolism; Biosynthesis of unsaturated fatty acids
	279.283	280.291
329.2	329.224	330.232	35	Jasmolin I	C21H30O3	Monoterpene
			28	9,10-Dihydroxy-12,13-epoxyoctadecanoic acid	C18H34O5	Fatty acid	Linoleic acid metabolism
			28	9,10,13-Trihydroxyoctadec-11-enoic acid	C18H34O5	Fatty acid	Linoleic acid metabolism
			28	9(S),12(S),13(S)-Trihydroxy-10(E)-octadecenoic acid	C18H34O5	Fatty acid	Linoleic acid metabolism
			35	Turricolol E	C21H30O3	Sesquiterpenoid
329.2	329.227	330.235	18	9,10-Dihydroxy-12,13-epoxyoctadecanoic acid	C18H34O5	Fatty acid	Linoleic acid metabolism
			18	9,10,13-Trihydroxyoctadec-11-enoic acid	C18H34O5	Fatty acid	Linoleic acid metabolism
			18	9(S),12(S),13(S)-Trihydroxy-10(E)-octadecenoic acid	C18H34O5	Fatty acid	Linoleic acid metabolism
329.2	329.228	330.236	14	9,10-Dihydroxy-12,13-epoxyoctadecanoic acid	C18H34O5	Fatty acid	Linoleic acid metabolism
			14	9,10,13-Trihydroxyoctadec-11-enoic acid	C18H34O5	Fatty acid	Linoleic acid metabolism
			14	9(S),12(S),13(S)-Trihydroxy-10(E)-octadecenoic acid	C18H34O5	Fatty acid	Linoleic acid metabolism
399	399.098	400.106	26	alpha-Peltatin	C21H20O8	Lignan	Phenylpropanoid biosynthesis
			26	2-[4-(Acetyloxy)phenyl]-5,6,7,8-tetramethoxy-4H-1-benzopyran-4-one	C21H20O8	Flavone
			26	4'-Demethylpodophyllotoxin	C21H20O8	Lignan	Phenylpropanoid biosynthesis
			26	Isoflavone 7-O-beta-D-glucoside	C21H20O8	Isoflavone
			26	Flavonol 3-O-D-glucoside	C21H20O8	Flavonol
			26	Flavonol 3-O-D-galactoside	C21H20O8	Flavonol
			26	Flavonol 3-O-D-glycoside	C21H20O8	Flavonol
399.2	399.103	400.111	14	alpha-Peltatin	C21H20O8	Lignan	Phenylpropanoid biosynthesis
			14	2-[4-(Acetyloxy)phenyl]-5,6,7,8-tetramethoxy-4H-1-benzopyran-4-one	C21H20O8	Flavone
			14	4'-Demethylpodophyllotoxin	C21H20O8	Lignan	Phenylpropanoid biosynthesis
			14	Isoflavone 7-O-beta-D-glucoside	C21H20O8	Isoflavone
			14	Flavonol 3-O-D-glucoside	C21H20O8	Flavonol
			14	Flavonol 3-O-D-galactoside	C21H20O8	Flavonol
			14	Flavonol 3-O-D-glycoside	C21H20O8	Flavonol
341	340.962	341.97
	341.099	342.106	30	3-O-alpha-D-Mannopyranosyl-alpha-D-mannopyranose	C12H22O11	Disaccharide
			30	Turanose	C12H22O11	Disaccharide
			30	Melibiulose	C12H22O11	Disaccharide
			30	Maltulose	C12H22O11	Disaccharide
			30	Kojibiose	C12H22O11	Disaccharide
			30	2-alpha-D-Glucosyl-D-glucose	C12H22O11	Disaccharide
			13	5,6,7,4'-Tetramethoxyisoflavone	C19H18O6	Isoflavone
			13	Tetra-O-methylscutellarein	C19H18O6	Flavone
			31	1-Caffeoyl-beta-D-glucose	C19H18O6	Phenolic acid
			30	Nigerose	C12H22O11	Disaccharide
			30	Galactinol	C12H22O11	Disaccharide	Galactose metabolism
			30	Trehalose	C12H22O11	Disaccharide	Starch and sucrose metabolism
			30	Isomaltose	C12H22O11	Disaccharide	Starch and sucrose metabolism
			30	Lactose	C12H22O11	Disaccharide	Galactose metabolism
			30	Maltose	C12H22O11	Disaccharide	Starch and sucrose metabolism
			30	Sucrose	C12H22O11	Disaccharide	Galactose metabolism; Starch and sucrose metabolism
			30	Cellobiose	C12H22O11	Disaccharide	Starch and sucrose metabolism
			31	Caffeic acid 3-glucoside	C19H18O6	Phenolic acid
			30	Sophorose	C12H22O11	Disaccharide
			30	Gentiobiose	C12H22O11	Disaccharide
			30	Melibiose	C12H22O11	Disaccharide	Galactose metabolism
			30	Epimelibiose	C12H22O11	Disaccharide	Galactose metabolism
			30	alpha-D-Glucosyl-(1,3)-D-mannose	C12H22O11	Disaccharide
			30	Laminaribiose	C12H22O11	Disaccharide
			30	beta-Lactose	C12H22O11	Disaccharide
			30	Palatinose	C12H22O11	Disaccharide
			30	Levanbiose	C12H22O11	Disaccharide	Starch and sucrose metabolism
			30	Inulobiose	C12H22O11	Disaccharide
341.2	341.101	342.109	22	3-O-alpha-D-Mannopyranosyl-alpha-D-mannopyranose	C12H22O11	Disaccharide
			22	Turanose	C12H22O11	Disaccharide
			22	Melibiulose	C12H22O11	Disaccharide
			22	Maltulose	C12H22O11	Disaccharide
			22	Kojibiose	C12H22O11	Disaccharide
			22	2-alpha-D-Glucosyl-D-glucose	C12H22O11	Disaccharide
			5	5,6,7,4'-Tetramethoxyisoflavone	C19H18O6	Isoflavone
			5	Tetra-O-methylscutellarein	C19H18O6	Flavone
			39	1-Caffeoyl-beta-D-glucose	C19H18O6	Phenolic acid
			22	Nigerose	C12H22O11	Disaccharide
			22	Galactinol	C12H22O11	Disaccharide	Galactose metabolism
			22	Trehalose	C12H22O11	Disaccharide	Starch and sucrose metabolism
			22	Isomaltose	C12H22O11	Disaccharide	Starch and sucrose metabolism
			22	Lactose	C12H22O11	Disaccharide	Galactose metabolism
			22	Maltose	C12H22O11	Disaccharide	Starch and sucrose metabolism
			22	Sucrose	C12H22O11	Disaccharide	Galactose metabolism; Starch and sucrose metabolism
			22	Cellobiose	C12H22O11	Disaccharide	Starch and sucrose metabolism
			39	Caffeic acid 3-glucoside	C19H18O6	Phenolic acid
			22	Sophorose	C12H22O11	Disaccharide
			22	Gentiobiose	C12H22O11	Disaccharide
			22	Melibiose	C12H22O11	Disaccharide	Galactose metabolism
			22	Epimelibiose	C12H22O11	Disaccharide	Galactose metabolism
			22	alpha-D-Glucosyl-(1,3)-D-mannose	C12H22O11	Disaccharide
			22	Laminaribiose	C12H22O11	Disaccharide
			22	beta-Lactose	C12H22O11	Disaccharide
			22	Palatinose	C12H22O11	Disaccharide
			22	Levanbiose	C12H22O11	Disaccharide	Starch and sucrose metabolism
			22	Inulobiose	C12H22O11	Disaccharide
	341.19	342.198
	341.257	342.264
	341.102	342.11	19	3-O-alpha-D-Mannopyranosyl-alpha-D-mannopyranose	C12H22O11	Disaccharide
			19	Turanose	C12H22O11	Disaccharide
			19	Melibiulose	C12H22O11	Disaccharide
			19	Maltulose	C12H22O11	Disaccharide
			19	Kojibiose	C12H22O11	Disaccharide
			19	2-alpha-D-Glucosyl-D-glucose	C12H22O11	Disaccharide
			2	5,6,7,4'-Tetramethoxyisoflavone	C19H18O6	Isoflavone
			2	Tetra-O-methylscutellarein	C19H18O6	Flavone
			19	Nigerose	C12H22O11	Disaccharide
			22	Galactinol	C12H22O11	Disaccharide	Galactose metabolism
			22	Trehalose	C12H22O11	Disaccharide	Starch and sucrose metabolism
			22	Isomaltose	C12H22O11	Disaccharide	Starch and sucrose metabolism
			22	Lactose	C12H22O11	Disaccharide	Galactose metabolism
			22	Maltose	C12H22O11	Disaccharide	Starch and sucrose metabolism
			22	Sucrose	C12H22O11	Disaccharide	Galactose metabolism; Starch and sucrose metabolism
			22	Cellobiose	C12H22O11	Disaccharide	Starch and sucrose metabolism
			22	Sophorose	C12H22O11	Disaccharide
			22	Gentiobiose	C12H22O11	Disaccharide
			22	Melibiose	C12H22O11	Disaccharide	Galactose metabolism
			22	Epimelibiose	C12H22O11	Disaccharide	Galactose metabolism
			22	alpha-D-Glucosyl-(1,3)-D-mannose	C12H22O11	Disaccharide
			22	Laminaribiose	C12H22O11	Disaccharide
			22	beta-Lactose	C12H22O11	Disaccharide
			22	Palatinose	C12H22O11	Disaccharide
			22	Levanbiose	C12H22O11	Disaccharide	Starch and sucrose metabolism
			22	Inulobiose	C12H22O11	Disaccharide
	341.199	342.207
	341.268	342.276
285	285.032	286.04	29	Orobol	C15H10O6	Isoflavone
			29	6-Hydroxyapigenin	C15H10O6	Flavone
			29	8-Hydroxyapigenin	C15H10O6	Flavone
			29	Fisetin	C15H10O6	Flavonol
			29	Datiscetin	C15H10O6	Flavonol
			29	Maritimetin	C15H10O6	Aurone
			29	Aureusidin	C15H10O6	Aurone
			29	Kaempferol	C15H10O6	Flavonol	Flavonoid, flavone and flavonol and phenylpropanoid biosynthesis
			29	Luteolin	C15H10O6	Flavone	Flavonoid, flavone and flavonol biosynthesis
			29	2'-Hydroxygenistein	C15H10O6	Isoflavone	Isoflavonoid biosynthesis
	285.078	286.086	3	2,7-Dihydroxy-4'-methoxyisoflavanone	C16H14O5	Isoflavanone	Isoflavonoid biosynthesis
			3	(-)-Nissolin	C16H14O5	Pterocarpan
			3	Phyllodulcin	C16H14O5	Stilbenoid
			3	2',4',6'-Trihydroxy-3'-formyldihydrochalcone	C16H14O5	Dihydrochalcone
			3	Brazilin	C16H14O5	Neoflavonoid
			3	Sakuranetin	C16H14O5	Flavanone	Flavonoid biosynthesis
			3	Oxypeucedanin	C16H14O5	Furanocoumarin
			3	Quinquangulin	C16H14O5	Naphthopyrone
			3	Sainfuran	C16H14O5	2-Arylbenzofuran
			3	Moracin A	C16H14O5	2-Arylbenzofuran
			3	4'-Methylnaringenin	C16H14O5	Flavanone	Flavonoid biosynthesis
			3	2'-O-Methyllicodione	C16H14O5	Dihydrochalcone
			3	Dihydrobiochanin A	C16H14O5	Isoflavanone	Isoflavonoid biosynthesis
			3	Vestitone	C16H14O5	Isoflavanone	Isoflavonoid biosynthesis
285	284.916	285.924
	285.035	286.043	17	Orobol	C15H10O6	Isoflavone
			17	6-Hydroxyapigenin	C15H10O6	Flavone
			17	8-Hydroxyapigenin	C15H10O6	Flavone
			17	Fisetin	C15H10O6	Flavonol
			17	Datiscetin	C15H10O6	Flavonol
			17	Maritimetin	C15H10O6	Aurone
			17	Aureusidin	C15H10O6	Aurone
			17	Kaempferol	C15H10O6	Flavonol	Flavonoid, flavone and flavonol and phenylpropanoid biosynthesis
			17	Luteolin	C15H10O6	Flavone	Flavonoid, flavone and flavonol biosynthesis
			17	2'-Hydroxygenistein	C15H10O6	Isoflavone	Isoflavonoid biosynthesis
	285.082	286.09	18	2,7-Dihydroxy-4'-methoxyisoflavanone	C16H14O5	Isoflavanone	Isoflavonoid biosynthesis
			18	(-)-Nissolin	C16H14O5	Pterocarpan
			18	Phyllodulcin	C16H14O5	Stilbenoid
			18	2',4',6'-Trihydroxy-3'-formyldihydrochalcone	C16H14O5	Dihydrochalcone
			18	Brazilin	C16H14O5	Neoflavonoid
			18	Sakuranetin	C16H14O5	Flavanone	Flavonoid biosynthesis
			18	Oxypeucedanin	C16H14O5	Furanocoumarin
			18	Quinquangulin	C16H14O5	Naphthopyrone
			18	Sainfuran	C16H14O5	2-Arylbenzofuran
			18	Moracin A	C16H14O5	2-Arylbenzofuran
			18	4'-Methylnaringenin	C16H14O5	Flavanone	Flavonoid biosynthesis
			18	2'-O-Methyllicodione	C16H14O5	Dihydrochalcone
			18	Dihydrobiochanin A	C16H14O5	Isoflavanone	Isoflavonoid biosynthesis
			18	Vestitone	C16H14O5	Isoflavanone	Isoflavonoid biosynthesis
285	285.036	286.044	15	Orobol	C15H10O6	Isoflavone
			15	6-Hydroxyapigenin	C15H10O6	Flavone
			15	8-Hydroxyapigenin	C15H10O6	Flavone
			15	Fisetin	C15H10O6	Flavonol
			15	Datiscetin	C15H10O6	Flavonol
			15	Maritimetin	C15H10O6	Aurone
			15	Aureusidin	C15H10O6	Aurone
			15	Kaempferol	C15H10O6	Flavonol	Flavonoid, flavone and flavonol and phenylpropanoid biosynthesis
			15	Luteolin	C15H10O6	Flavone	Flavonoid, flavone and flavonol biosynthesis
			15	2'-Hydroxygenistein	C15H10O6	Isoflavone	Isoflavonoid biosynthesis
	285.083	286.091	22	2,7-Dihydroxy-4'-methoxyisoflavanone	C16H14O5	Isoflavanone	Isoflavonoid biosynthesis
			22	(-)-Nissolin	C16H14O5	Pterocarpan
			22	Phyllodulcin	C16H14O5	Stilbenoid
			22	2',4',6'-Trihydroxy-3'-formyldihydrochalcone	C16H14O5	Dihydrochalcone
			22	Brazilin	C16H14O5	Neoflavonoid
			22	Sakuranetin	C16H14O5	Flavanone	Flavonoid biosynthesis
			22	Oxypeucedanin	C16H14O5	Furanocoumarin
			22	Quinquangulin	C16H14O5	Naphthopyrone
			22	Sainfuran	C16H14O5	2-Arylbenzofuran
			22	Moracin A	C16H14O5	2-Arylbenzofuran
			22	4'-Methylnaringenin	C16H14O5	Flavanone	Flavonoid biosynthesis
			22	2'-O-Methyllicodione	C16H14O5	Dihydrochalcone
			22	Dihydrobiochanin A	C16H14O5	Isoflavanone	Isoflavonoid biosynthesis
			22	Vestitone	C16H14O5	Isoflavanone	Isoflavonoid biosynthesis
416	416.096	417.104
416	416.101	417.109
416.2	416.102	417.11
	416.285	417.293
851.2	851.219	852.227
851.2	851.227	852.235
851.2	851.23	852.238
295.2	295.22	296.228	27	18-Oxooleate	C18H32O3	Fatty acid	Cutin, suberine and wax biosynthesis
			27	(12R,13S)-(9Z)-12,13-Epoxyoctadecenoic acid	C18H32O3	Fatty acid	Linoleic acid metabolism
			27	(9R,10S)-(12Z)-9,10-Epoxyoctadecenoic acid	C18H32O3	Fatty acid	Linoleic acid metabolism
			27	(9S)-Hydroxyoctadecadienoic acid	C18H32O3	Fatty acid	Linoleic acid metabolism
			27	(13S)-Hydroxyoctadecadienoic acid	C18H32O3	Fatty acid	Linoleic acid metabolism
			27	Vernolic acid	C18H32O3	Fatty acid
			27	Laetisaric acid	C18H32O3	Fatty acid
295.2	295.222	296.23	18	18-Oxooleate	C18H32O3	Fatty acid	Cutin, suberine and wax biosynthesis
			18	(12R,13S)-(9Z)-12,13-Epoxyoctadecenoic acid	C18H32O3	Fatty acid	Linoleic acid metabolism
			18	(9R,10S)-(12Z)-9,10-Epoxyoctadecenoic acid	C18H32O3	Fatty acid	Linoleic acid metabolism
			18	(9S)-Hydroxyoctadecadienoic acid	C18H32O3	Fatty acid	Linoleic acid metabolism
			18	(13S)-Hydroxyoctadecadienoic acid	C18H32O3	Fatty acid	Linoleic acid metabolism
			18	Vernolic acid	C18H32O3	Fatty acid
			18	Laetisaric acid	C18H32O3	Fatty acid
295.2	295.106	296.114	29	4-Ethyl-7-hydroxy-3-(p-methoxyphenyl)coumarin	C18H16O4	Coumarin
			29	Calophyllin B	C18H16O4	Xanthene
			29	Dasytrichone	C18H16O4	Flavone
	295.223	296.231	15	18-Oxooleate	C18H32O3	Fatty acid	Cutin, suberine and wax biosynthesis
			15	(12R,13S)-(9Z)-12,13-Epoxyoctadecenoic acid	C18H32O3	Fatty acid	Linoleic acid metabolism
			15	(9R,10S)-(12Z)-9,10-Epoxyoctadecenoic acid	C18H32O3	Fatty acid	Linoleic acid metabolism
			15	(9S)-Hydroxyoctadecadienoic acid	C18H32O3	Fatty acid	Linoleic acid metabolism
			15	(13S)-Hydroxyoctadecadienoic acid	C18H32O3	Fatty acid	Linoleic acid metabolism
			15	Vernolic acid	C18H32O3	Fatty acid
			15	Laetisaric acid	C18H32O3	Fatty acid
253	253.061	254.069	15	S-(Phenylacetothiohydroximoyl)-L-cysteine	C11H14N2O3S	Amino acid	Glucosinolate biosynthesis and 2-oxocarboxylic acid metabolism
			36	L-Arginine phosphate	C6H15N4O5P	Amino acid	Arginine and proline metabolism
253	252.937	253.945
	252.993	254.001
	253.063	254.071	8	S-(Phenylacetothiohydroximoyl)-L-cysteine	C11H14N2O3S	Amino acid	Glucosinolate biosynthesis and 2-oxocarboxylic acid metabolism
			30	L-Arginine phosphate	C6H15N4O5P	Amino acid	Arginine and proline metabolism
253	252.937	253.945
	252.993	254.001
	253.065	254.073	0	S-(Phenylacetothiohydroximoyl)-L-cysteine	C11H14N2O3S	Amino acid	Glucosinolate biosynthesis and 2-oxocarboxylic acid metabolism
			21	L-Arginine phosphate	C6H15N4O5P	Amino acid	Arginine and proline metabolism
281.2	281.135	282.143	16	Dihydrophaseic acid	C15H22O5	Cyclofarnesane sesquiterpenoid	Carotenoid biosynthesis
			16	Artemisinin	C15H22O5	Eudesmane sesquiterpenoid
			16	Hymenoxon	C15H22O5	Pseudoguaianolide
	281.24	282.248	28	omega-Cycloheptylundecanoic acid	C18H34O2	Fatty acid
			28	Vaccenic acid	C18H34O2	Fatty acid
			28	Petroselinic acid	C18H34O2	Fatty acid
			28	(E)-Oleic acid	C18H34O2	Fatty acid
			28	Oleic acid	C18H34O2	Fatty acid	Fatty acid, cutin, suberine and wax and unsaturated fat biosynthesis
281.2	281.146	282.154	22	Dihydrophaseic acid	C15H22O5	Cyclofarnesane sesquiterpenoid	Carotenoid biosynthesis
			22	Artemisinin	C15H22O5	Eudesmane sesquiterpenoid
			22	Hymenoxon	C15H22O5	Pseudoguaianolide
			32	4-Prenyldihydropinosylvin	C19H22O2	Stilbenoid
	281.243	282.251	20	omega-Cycloheptylundecanoic acid	C18H34O2	Fatty acid
			20	Vaccenic acid	C18H34O2	Fatty acid
			20	Petroselinic acid	C18H34O2	Fatty acid
			20	(E)-Oleic acid	C18H34O2	Fatty acid
			20	Oleic acid	C18H34O2	Fatty acid	Fatty acid, cutin, suberine and wax and unsaturated fat biosynthesis
281.2	281.142	282.15	7	Dihydrophaseic acid	C15H22O5	Cyclofarnesane sesquiterpenoid	Carotenoid biosynthesis
			7	Artemisinin	C15H22O5	Eudesmane sesquiterpenoid
			7	Hymenoxon	C15H22O5	Pseudoguaianolide
	281.244	282.252	16	omega-Cycloheptylundecanoic acid	C18H34O2	Fatty acid
			16	Vaccenic acid	C18H34O2	Fatty acid
			16	Petroselinic acid	C18H34O2	Fatty acid
			16	(E)-Oleic acid	C18H34O2	Fatty acid
			16	Oleic acid	C18H34O2	Fatty acid	Fatty acid, cutin, suberine and wax and unsaturated fat biosynthesis

## Sheet: MR-Buster ESI (-) (OPLS-DA)
Table S3 (continued). Putative identification from ESI (negative) OPLS-DA loadings plots
Mass Bin	Detected Mass	Accurate Mass	∆ppm	Name	Formula	Chemical Group	Pathway
195	194.942
	195.045	196.053	38	Dimethyluric acid	C7H8N4O3	Alkaloid	Caffeine metabolism
			32	L-Galactonate	C6H12O7	Sugar	Pentose and glucuronate interconversions, ascorbate and aldarate metabolism
			32	2-Carboxy-D-arabinitol	C6H12O7	Sugar
			32	D-Galactonate	C6H12O7	Sugar	Galactose metabolism
			32	D-Altronate	C6H12O7	Sugar	Pentose and glucuronate interconversions
			32	D-Mannonate	C6H12O7	Sugar	Pentose and glucuronate interconversions
			32	D-Gluconate	C6H12O7	Sugar	Pentose phosphate pathway, carbon metabolism
			32	L-Gulonate	C6H12O7	Sugar	Pentose and glucuronate interconversions, ascorbate and aldarate metabolism
	194.942
	195.047	196.055	29	Dimethyluric acid	C7H8N4O3	Alkaloid	Caffeine metabolism
			23	L-Galactonate	C6H12O7	Sugar	Pentose and glucuronate interconversions, ascorbate and aldarate metabolism
			23	2-Carboxy-D-arabinitol	C6H12O7	Sugar
			23	D-Galactonate	C6H12O7	Sugar	Galactose metabolism
			23	D-Altronate	C6H12O7	Sugar	Pentose and glucuronate interconversions
			23	D-Mannonate	C6H12O7	Sugar	Pentose and glucuronate interconversions
			23	D-Gluconate	C6H12O7	Sugar	Pentose phosphate pathway, carbon metabolism
			23	L-Gulonate	C6H12O7	Sugar	Pentose and glucuronate interconversions, ascorbate and aldarate metabolism
	194.943
	195.047	196.055	26	Dimethyluric acid	C7H8N4O3	Alkaloid	Caffeine metabolism
			19	L-Galactonate	C6H12O7	Sugar	Pentose and glucuronate interconversions, ascorbate and aldarate metabolism
			19	2-Carboxy-D-arabinitol	C6H12O7	Sugar
			19	D-Galactonate	C6H12O7	Sugar	Galactose metabolism
			19	D-Altronate	C6H12O7	Sugar	Pentose and glucuronate interconversions
			19	D-Mannonate	C6H12O7	Sugar	Pentose and glucuronate interconversions
			19	D-Gluconate	C6H12O7	Sugar	Pentose phosphate pathway, carbon metabolism
			19	L-Gulonate	C6H12O7	Sugar	Pentose and glucuronate interconversions, ascorbate and aldarate metabolism
267	266.959	267.967
	267.06	268.068	25	6-Hydroxy-2'-methoxyflavone	C16H12O4	Flavone
			25	Isoformononetin	C16H12O4	Isoflavone	Isoflavonoid biosynthesis
			25	Tectochrysin	C16H12O4	Flavone
			25	Dalbergin	C16H12O4	Neoflavonoid
			10	Portulacaxanthin III	C11H12N2O6	Amino acid
			25	Formononetin	C16H12O4	Isoflavone	Isoflavonoid and phenylpropanoid biosynthesis
	266.964	267.972
	267.062	268.07	16	6-Hydroxy-2'-methoxyflavone	C16H12O4	Flavone
			16	Isoformononetin	C16H12O4	Isoflavone	Isoflavonoid biosynthesis
			16	Tectochrysin	C16H12O4	Flavone
			16	Dalbergin	C16H12O4	Neoflavonoid
			1	Portulacaxanthin III	C11H12N2O6	Amino acid
			16	Formononetin	C16H12O4	Isoflavone	Isoflavonoid and phenylpropanoid biosynthesis
			38	2-O-(alpha-D-Mannosyl)-D-glycerate	C9H16O9	Sugar	Fructose and mannose metabolism
	267.063	268.071	13	6-Hydroxy-2'-methoxyflavone	C16H12O4	Flavone
			13	Isoformononetin	C16H12O4	Isoflavone	Isoflavonoid biosynthesis
			13	Tectochrysin	C16H12O4	Flavone
			13	Dalbergin	C16H12O4	Neoflavonoid
			1	Portulacaxanthin III	C11H12N2O6	Amino acid
			13	Formononetin	C16H12O4	Isoflavone	Isoflavonoid and phenylpropanoid biosynthesis
			35	2-O-(alpha-D-Mannosyl)-D-glycerate	C9H16O9	Sugar	Fructose and mannose metabolism
269	268.925	269.933
	269.039	270.047	25	Islandicin	C15H10O5	Anthraquinone
			25	3,6,4'-Trihydroxyflavone	C15H10O5	Flavone
			25	6-Hydroxydaidzein	C15H10O5	Isoflavone	Isoflavonoid biosynthesis
			25	3',4',7-Trihydroxyisoflavone	C15H10O5	Isoflavone
			25	Purpurin 1-methyl ether	C15H10O5	Anthraquinone
			25	2-Hydroxychrysophanol	C15H10O5	Anthraquinone
			25	Morindone	C15H10O5	Anthraquinone
			25	Lucidin	C15H10O5	Anthraquinone
			25	Emodin	C15H10O5	Anthraquinone
			25	Aloe-emodin	C15H10O5	Anthraquinone
			25	Norwogonin	C15H10O5	Flavone
			25	Galangin	C15H10O5	Flavone	Flavonoid biosynthesis
			25	5-Deoxykaempferol	C15H10O5	Flavone
			25	Baicalein	C15H10O5	Flavone
			25	Sulphuretin	C15H10O5	Aurone
			25	Genistein	C15H10O5	Isoflavone	Isoflavonoid and phenylpropanoid biosynthesis
			25	Pelargonidin	C15H10O5	Anthocyanidin	Flavonoid and anthocyanin biosynthesis
			25	2'-Hydroxydaidzein	C15H10O5	Isoflavone	Isoflavonoid biosynthesis
			25	Apigenin	C15H10O5	Flavone	Flavonoid, isoflavonoid, flavone, flavonol and phenylpropanoid biosynthesis
	269.041	270.049	16	Islandicin	C15H10O5	Anthraquinone
			16	3,6,4'-Trihydroxyflavone	C15H10O5	Flavone
			16	6-Hydroxydaidzein	C15H10O5	Isoflavone	Isoflavonoid biosynthesis
			16	3',4',7-Trihydroxyisoflavone	C15H10O5	Isoflavone
			16	Purpurin 1-methyl ether	C15H10O5	Anthraquinone
			16	2-Hydroxychrysophanol	C15H10O5	Anthraquinone
			16	Morindone	C15H10O5	Anthraquinone
			16	Lucidin	C15H10O5	Anthraquinone
			16	Emodin	C15H10O5	Anthraquinone
			16	Aloe-emodin	C15H10O5	Anthraquinone
			16	Norwogonin	C15H10O5	Flavone
			16	Galangin	C15H10O5	Flavone	Flavonoid biosynthesis
			16	5-Deoxykaempferol	C15H10O5	Flavone
			16	Baicalein	C15H10O5	Flavone
			16	Sulphuretin	C15H10O5	Aurone
			16	Genistein	C15H10O5	Isoflavone	Isoflavonoid and phenylpropanoid biosynthesis
			16	Pelargonidin	C15H10O5	Anthocyanidin	Flavonoid and anthocyanin biosynthesis
			16	2'-Hydroxydaidzein	C15H10O5	Isoflavone	Isoflavonoid biosynthesis
			16	Apigenin	C15H10O5	Flavone	Flavonoid, isoflavonoid, flavone, flavonol and phenylpropanoid biosynthesis
	268.913	269.921
	269.042	270.05	13	Islandicin	C15H10O5	Anthraquinone
			13	3,6,4'-Trihydroxyflavone	C15H10O5	Flavone
			13	6-Hydroxydaidzein	C15H10O5	Isoflavone	Isoflavonoid biosynthesis
			13	3',4',7-Trihydroxyisoflavone	C15H10O5	Isoflavone
			13	Purpurin 1-methyl ether	C15H10O5	Anthraquinone
			13	2-Hydroxychrysophanol	C15H10O5	Anthraquinone
			13	Morindone	C15H10O5	Anthraquinone
			13	Lucidin	C15H10O5	Anthraquinone
			13	Emodin	C15H10O5	Anthraquinone
			13	Aloe-emodin	C15H10O5	Anthraquinone
			13	Norwogonin	C15H10O5	Flavone
			13	Galangin	C15H10O5	Flavone	Flavonoid biosynthesis
			13	5-Deoxykaempferol	C15H10O5	Flavone
			13	Baicalein	C15H10O5	Flavone
			13	Sulphuretin	C15H10O5	Aurone
			13	Genistein	C15H10O5	Isoflavone	Isoflavonoid and phenylpropanoid biosynthesis
			13	Pelargonidin	C15H10O5	Anthocyanidin	Flavonoid and anthocyanin biosynthesis
			13	2'-Hydroxydaidzein	C15H10O5	Isoflavone	Isoflavonoid biosynthesis
			13	Apigenin	C15H10O5	Flavone	Flavonoid, isoflavonoid, flavone, flavonol and phenylpropanoid biosynthesis
271	271.053	272.061	29	Toralactone	C15H12O5	Naphthopyrone
			29	6,7,4'-Trihydroxyflavanone	C15H12O5	Flavanone	Isoflavonoid biosynthesis
			29	2,7,4'-Trihydroxyisoflavanone	C15H12O5	Isoflavanone	Isoflavonoid biosynthesis
			29	Dihydrogenistein	C15H12O5	Flavanone
			29	p-Coumaroyltriacetic acid lactone	C15H12O5	Chalcone
			29	Pinobanksin	C15H12O5	Dihydroflavonol	Flavonoid biosynthesis
			29	Garbanzol	C15H12O5	Dihydroflavonol	Flavonoid biosynthesis
			29	Butin	C15H12O5	Flavanone	Flavonoid biosynthesis
			29	Rubrofusarin	C15H12O5	Naphthopyrones
			29	Butein	C15H12O5	Chalcone	Flavonoid biosynthesis
			29	Naringenin chalcone	C15H12O5	Chalcone	Flavonoid biosynthesis
			29	2'-Hydroxydihydrodaidzein	C15H12O5	Isoflavanone	Isoflavonoid biosynthesis
			29	Licodione	C15H12O5	Chalcone
			29	(-)-Glycinol	C15H12O5	Pterocarpan	Isoflavonoid biosynthesis
			29	Naringenin	C15H12O5	Flavanone	Flavonoid, isoflavonoid and phenylpropanoid biosynthesis
	271.056	272.064	20	Toralactone	C15H12O5	Naphthopyrone
			20	6,7,4'-Trihydroxyflavanone	C15H12O5	Flavanone	Isoflavonoid biosynthesis
			20	2,7,4'-Trihydroxyisoflavanone	C15H12O5	Isoflavanone	Isoflavonoid biosynthesis
			20	Dihydrogenistein	C15H12O5	Flavanone
			20	p-Coumaroyltriacetic acid lactone	C15H12O5	Chalcone
			20	Pinobanksin	C15H12O5	Dihydroflavonol	Flavonoid biosynthesis
			20	Garbanzol	C15H12O5	Dihydroflavonol	Flavonoid biosynthesis
			20	Butin	C15H12O5	Flavanone	Flavonoid biosynthesis
			20	Rubrofusarin	C15H12O5	Naphthopyrones
			20	Butein	C15H12O5	Chalcone	Flavonoid biosynthesis
			20	Naringenin chalcone	C15H12O5	Chalcone	Flavonoid biosynthesis
			20	2'-Hydroxydihydrodaidzein	C15H12O5	Isoflavanone	Isoflavonoid biosynthesis
			20	Licodione	C15H12O5	Chalcone
			20	(-)-Glycinol	C15H12O5	Pterocarpan	Isoflavonoid biosynthesis
			20	Naringenin	C15H12O5	Flavanone	Flavonoid, isoflavonoid and phenylpropanoid biosynthesis
	270.948	271.956
	271.057	272.065	16	Toralactone	C15H12O5	Naphthopyrone
			16	6,7,4'-Trihydroxyflavanone	C15H12O5	Flavanone	Isoflavonoid biosynthesis
			16	2,7,4'-Trihydroxyisoflavanone	C15H12O5	Isoflavanone	Isoflavonoid biosynthesis
			16	Dihydrogenistein	C15H12O5	Flavanone
			16	p-Coumaroyltriacetic acid lactone	C15H12O5	Chalcone
			16	Pinobanksin	C15H12O5	Dihydroflavonol	Flavonoid biosynthesis
			16	Garbanzol	C15H12O5	Dihydroflavonol	Flavonoid biosynthesis
			16	Butin	C15H12O5	Flavanone	Flavonoid biosynthesis
			16	Rubrofusarin	C15H12O5	Naphthopyrones
			16	Butein	C15H12O5	Chalcone	Flavonoid biosynthesis
			16	Naringenin chalcone	C15H12O5	Chalcone	Flavonoid biosynthesis
			16	2'-Hydroxydihydrodaidzein	C15H12O5	Isoflavanone	Isoflavonoid biosynthesis
			16	Licodione	C15H12O5	Chalcone
			16	(-)-Glycinol	C15H12O5	Pterocarpan	Isoflavonoid biosynthesis
			16	Naringenin	C15H12O5	Flavanone	Flavonoid, isoflavonoid and phenylpropanoid biosynthesis
285	285.032	286.04	29	Orobol	C15H10O6	Isoflavone
			29	6-Hydroxyapigenin	C15H10O6	Flavone
			29	8-Hydroxyapigenin	C15H10O6	Flavone
			29	Fisetin	C15H10O6	Flavonol
			29	Datiscetin	C15H10O6	Flavonol
			29	Maritimetin	C15H10O6	Aurone
			29	Aureusidin	C15H10O6	Aurone
			29	Kaempferol	C15H10O6	Flavonol	Flavonoid, flavone and flavonol and phenylpropanoid biosynthesis
			29	Luteolin	C15H10O6	Flavone	Flavonoid, flavone and flavonol biosynthesis
			29	2'-Hydroxygenistein	C15H10O6	Isoflavone	Isoflavonoid biosynthesis
	285.078	286.086	3	2,7-Dihydroxy-4'-methoxyisoflavanone	C16H14O5	Isoflavanone	Isoflavonoid biosynthesis
			3	(-)-Nissolin	C16H14O5	Pterocarpan
			3	Phyllodulcin	C16H14O5	Stilbenoid
			3	2',4',6'-Trihydroxy-3'-formyldihydrochalcone	C16H14O5	Dihydrochalcone
			3	Brazilin	C16H14O5	Neoflavonoid
			3	Sakuranetin	C16H14O5	Flavanone	Flavonoid biosynthesis
			3	Oxypeucedanin	C16H14O5	Furanocoumarin
			3	Quinquangulin	C16H14O5	Naphthopyrone
			3	Sainfuran	C16H14O5	2-Arylbenzofuran
			3	Moracin A	C16H14O5	2-Arylbenzofuran
			3	4'-Methylnaringenin	C16H14O5	Flavanone	Flavonoid biosynthesis
			3	2'-O-Methyllicodione	C16H14O5	Dihydrochalcone
			3	Dihydrobiochanin A	C16H14O5	Isoflavanone	Isoflavonoid biosynthesis
			3	Vestitone	C16H14O5	Isoflavanone	Isoflavonoid biosynthesis
	284.916	285.924
	285.035	286.043	17	Orobol	C15H10O6	Isoflavone
			17	6-Hydroxyapigenin	C15H10O6	Flavone
			17	8-Hydroxyapigenin	C15H10O6	Flavone
			17	Fisetin	C15H10O6	Flavonol
			17	Datiscetin	C15H10O6	Flavonol
			17	Maritimetin	C15H10O6	Aurone
			17	Aureusidin	C15H10O6	Aurone
			17	Kaempferol	C15H10O6	Flavonol	Flavonoid, flavone and flavonol and phenylpropanoid biosynthesis
			17	Luteolin	C15H10O6	Flavone	Flavonoid, flavone and flavonol biosynthesis
			17	2'-Hydroxygenistein	C15H10O6	Isoflavone	Isoflavonoid biosynthesis
	285.082	286.09	18	2,7-Dihydroxy-4'-methoxyisoflavanone	C16H14O5	Isoflavanone	Isoflavonoid biosynthesis
			18	(-)-Nissolin	C16H14O5	Pterocarpan
			18	Phyllodulcin	C16H14O5	Stilbenoid
			18	2',4',6'-Trihydroxy-3'-formyldihydrochalcone	C16H14O5	Dihydrochalcone
			18	Brazilin	C16H14O5	Neoflavonoid
			18	Sakuranetin	C16H14O5	Flavanone	Flavonoid biosynthesis
			18	Oxypeucedanin	C16H14O5	Furanocoumarin
			18	Quinquangulin	C16H14O5	Naphthopyrone
			18	Sainfuran	C16H14O5	2-Arylbenzofuran
			18	Moracin A	C16H14O5	2-Arylbenzofuran
			18	4'-Methylnaringenin	C16H14O5	Flavanone	Flavonoid biosynthesis
			18	2'-O-Methyllicodione	C16H14O5	Dihydrochalcone
			18	Dihydrobiochanin A	C16H14O5	Isoflavanone	Isoflavonoid biosynthesis
			18	Vestitone	C16H14O5	Isoflavanone	Isoflavonoid biosynthesis
	285.036	286.044	15	Orobol	C15H10O6	Isoflavone
			15	6-Hydroxyapigenin	C15H10O6	Flavone
			15	8-Hydroxyapigenin	C15H10O6	Flavone
			15	Fisetin	C15H10O6	Flavonol
			15	Datiscetin	C15H10O6	Flavonol
			15	Maritimetin	C15H10O6	Aurone
			15	Aureusidin	C15H10O6	Aurone
			15	Kaempferol	C15H10O6	Flavonol	Flavonoid, flavone and flavonol and phenylpropanoid biosynthesis
			15	Luteolin	C15H10O6	Flavone	Flavonoid, flavone and flavonol biosynthesis
			15	2'-Hydroxygenistein	C15H10O6	Isoflavone	Isoflavonoid biosynthesis
	285.083	286.091	22	2,7-Dihydroxy-4'-methoxyisoflavanone	C16H14O5	Isoflavanone	Isoflavonoid biosynthesis
			22	(-)-Nissolin	C16H14O5	Pterocarpan
			22	Phyllodulcin	C16H14O5	Stilbenoid
			22	2',4',6'-Trihydroxy-3'-formyldihydrochalcone	C16H14O5	Dihydrochalcone
			22	Brazilin	C16H14O5	Neoflavonoid
			22	Sakuranetin	C16H14O5	Flavanone	Flavonoid biosynthesis
			22	Oxypeucedanin	C16H14O5	Furanocoumarin
			22	Quinquangulin	C16H14O5	Naphthopyrone
			22	Sainfuran	C16H14O5	2-Arylbenzofuran
			22	Moracin A	C16H14O5	2-Arylbenzofuran
			22	4'-Methylnaringenin	C16H14O5	Flavanone	Flavonoid biosynthesis
			22	2'-O-Methyllicodione	C16H14O5	Dihydrochalcone
			22	Dihydrobiochanin A	C16H14O5	Isoflavanone	Isoflavonoid biosynthesis
			22	Vestitone	C16H14O5	Isoflavanone	Isoflavonoid biosynthesis
287	286.926	287.934
	287.041	288.049
	287.084	288.092	30	Shikonin	C16H16O5	Naphthoquinone	Ubiquinone and terpenoid-quinone biosynthesis
			30	7,2'-Dihydroxy-4'-methoxy-isoflavanol	C16H16O5	Isoflavone	Isoflavonoid biosynthesis
			30	Asebogenin	C16H16O5	Dihydrochalcone
	286.929	287.937
	287.044	288.052
	287.087	288.095	19	Shikonin	C16H16O5	Naphthoquinone	Ubiquinone and terpenoid-quinone biosynthesis
			19	7,2'-Dihydroxy-4'-methoxy-isoflavanol	C16H16O5	Isoflavone	Isoflavonoid biosynthesis
			19	Asebogenin	C16H16O5	Dihydrochalcone
	287.048	288.056	29	Carthamidin	C15H12O6	Flavanone
			29	2,6,7,4'-Tetrahydroxyisoflavanone	C15H12O6	Isoflavanone	Isoflavonoid biosynthesis
			29	Eriodictyol chalcone	C15H12O6	Chalcone	Flavonoid biosynthesis
			29	2-Hydroxy-2,3-dihydrogenistein	C15H12O6	Isoflavanone	Isoflavonoid biosynthesis
			29	(+-)-Dalbergioidin	C15H12O6	Isoflavanone
			29	Swerchirin	C15H12O6	Xanthene
			29	2-O-Methylswertianin	C15H12O6	Xanthene
			29	Gentiacaulein	C15H12O6	Xanthene
			29	3,5-Dimethoxy-1,6-dihydroxyxanthone	C15H12O6	Xanthene
			29	Micromelin	C15H12O6	Coumarin
			29	Okanin	C15H12O6	Chalcone
			29	Eriodictyol	C15H12O6	Flavanone	Flavonoid biosynthesis
			29	Fustin	C15H12O6	Dihydroflavonol	Flavonoid biosynthesis
			29	Dihydrokaempferol	C15H12O6	Dihydroflavonol	Flavonoid and phenylpropanoid biosynthesis
	287.088	288.096	15	Shikonin	C16H16O5	Naphthoquinone	Ubiquinone and terpenoid-quinone biosynthesis
			15	7,2'-Dihydroxy-4'-methoxy-isoflavanol	C16H16O5	Isoflavane	Isoflavonoid biosynthesis
			15	Asebogenin	C16H16O5	Dihydrochalcone
303	303.075	304.083	27	N-Acetylaspartylglutamate	C11H16N2O8	Amino acid	Alanine, aspartate and glutamate metabolism
	302.902	303.91
	302.967	303.975
	303.079	304.087	16	N-Acetylaspartylglutamate	C11H16N2O8	Amino acid	Alanine, aspartate and glutamate metabolism
			29	Griseophenone C	C16H16O6	Benzophenone
			29	beta-Cotonefuran	C16H16O6	2-arylbenzofuran flavonoid
			29	7-Hydroxy-6-methoxy-alpha-pyrufuran	C16H16O6	Hydrolyzable tannin
	302.898	303.906
	303.079	304.087	26	Griseophenone C	C16H16O6	Benzophenone
			13	N-Acetylaspartylglutamate	C11H16N2O8	Amino acid	Alanine, aspartate and glutamate metabolism
			26	beta-Cotonefuran	C16H16O6	2-arylbenzofuran flavonoid
			26	7-Hydroxy-6-methoxy-alpha-pyrufuran	C16H16O6	Hydrolyzable tannin
329.2	329.224	330.232	35	Jasmolin I	C21H30O3	Monoterpene
			28	9,10-Dihydroxy-12,13-epoxyoctadecanoic acid	C18H34O5	Fatty acid	Linoleic acid metabolism
			28	9,10,13-Trihydroxyoctadec-11-enoic acid	C18H34O5	Fatty acid	Linoleic acid metabolism
			28	9(S),12(S),13(S)-Trihydroxy-10(E)-octadecenoic acid	C18H34O5	Fatty acid	Linoleic acid metabolism
			35	Turricolol E	C21H30O3	Sesquiterpenoid
	329.227	330.235	18	9,10-Dihydroxy-12,13-epoxyoctadecanoic acid	C18H34O5	Fatty acid	Linoleic acid metabolism
			18	9,10,13-Trihydroxyoctadec-11-enoic acid	C18H34O5	Fatty acid	Linoleic acid metabolism
			18	9(S),12(S),13(S)-Trihydroxy-10(E)-octadecenoic acid	C18H34O5	Fatty acid	Linoleic acid metabolism
	329.228	330.236	14	9,10-Dihydroxy-12,13-epoxyoctadecanoic acid	C18H34O5	Fatty acid	Linoleic acid metabolism
			14	9,10,13-Trihydroxyoctadec-11-enoic acid	C18H34O5	Fatty acid	Linoleic acid metabolism
			14	9(S),12(S),13(S)-Trihydroxy-10(E)-octadecenoic acid	C18H34O5	Fatty acid	Linoleic acid metabolism
383	383.099	384.107	37	4'-Demethyldeoxypodophyllotoxin	C21H20O7	Lignan
			39	S-Adenosylhomocysteine	C14H20N6O5S	Amino acid	Cysteine and methionine metabolism
	383.101	384.109	33	4'-Demethyldeoxypodophyllotoxin	C21H20O7	Lignan
			35	S-Adenosylhomocysteine	C14H20N6O5S	Amino acid	Cysteine and methionine metabolism
	383.105	384.113	22	4'-Demethyldeoxypodophyllotoxin	C21H20O7	Lignan
			24	S-Adenosylhomocysteine	C14H20N6O5S	Amino acid	Cysteine and methionine metabolism
			37	Acetyl-maltose	C14H24O12	Disaccharide
	383.234	384.242
417	416.954	417.962
	417.095	418.103	28	Luteolin 3'-xyloside	C20H18O10	Flavone
			28	Luteolin 7-xyloside	C20H18O10	Flavone
			28	6-C-beta-D-Xylopyranosylluteolin	C20H18O10	Flavone
			28	Kaempferol 7-alpha-L-arabinoside	C20H18O10	Flavone
			28	Kaempferol 7-xyloside	C20H18O10	Flavone
			28	Kaempferol 3-alpha-L-arabinopyranoside	C20H18O10	Flavone
			28	Scutellarein 6-xyloside	C20H18O10	Flavone
			28	Juglanin	C20H18O10	Flavone
			28	Isoscutellarein 7-xyloside	C20H18O10	Flavone
			28	Kaempferol 3-O-arabinoside	C20H18O10	Flavone
			28	Kaempferol 3-xyloside	C20H18O10	Flavone
			28	Salvianolic acid G	C20H18O10	Stilbenoid
			28	Luteolin 6-C-alpha-L-arabinopyranoside	C20H18O10	Flavone
			28	8-C-alpha-L-Arabinosylluteolin	C20H18O10	Flavone
			28	Kaempferol 3-alpha-L-arabinofuranoside	C20H18O10	Flavone
			28	5,3'-Dihydroxy-3,8,4',5'-tetramethoxy-6,7-methylenedioxyflavone	C20H18O10	Flavone
	416.956	417.964
	417.098	418.106	0	8-Caffeoyl-3,4-dihydro-5,7-dihydroxy-4-phenylcoumarin	C24H18O7	Coumarin
			37	Luteolin 3'-xyloside	C20H18O10	Flavone
			37	Luteolin 7-xyloside	C20H18O10	Flavone
			37	6-C-beta-D-Xylopyranosylluteolin	C20H18O10	Flavone
			37	Kaempferol 7-alpha-L-arabinoside	C20H18O10	Flavone
			37	Kaempferol 7-xyloside	C20H18O10	Flavone
			37	Kaempferol 3-alpha-L-arabinopyranoside	C20H18O10	Flavone
			37	Scutellarein 6-xyloside	C20H18O10	Flavone
			37	Juglanin	C20H18O10	Flavone
			37	Isoscutellarein 7-xyloside	C20H18O10	Flavone
			37	Kaempferol 3-O-arabinoside	C20H18O10	Flavone
			37	Kaempferol 3-xyloside	C20H18O10	Flavone
			37	Salvianolic acid G	C20H18O10	Stilbenoid
			37	Luteolin 6-C-alpha-L-arabinopyranoside	C20H18O10	Flavone
			37	8-C-alpha-L-Arabinosylluteolin	C20H18O10	Flavone
			37	Kaempferol 3-alpha-L-arabinofuranoside	C20H18O10	Flavone
			37	5,3'-Dihydroxy-3,8,4',5'-tetramethoxy-6,7-methylenedioxyflavone	C20H18O10	Flavone
	417.1	418.108	4	8-Caffeoyl-3,4-dihydro-5,7-dihydroxy-4-phenylcoumarin	C24H18O7	Coumarin
429.2	429.105	430.113	7	N-Ethylmaleimide-S-glutathione	C16H22N4O8S	Peptide
			31	Formononetin 7-O-glucoside	C22H22O9	Isoflavone	Isoflavonoid biosynthesis
	429.206	430.214	6	Cinegalline	C23H30N2O6	Quinolizidine alkaloid
			32	Athamantin	C24H30O7	Furanocoumarin
	429.109	430.117	1	N-Ethylmaleimide-S-glutathione	C16H22N4O8S	Peptide
			22	Formononetin 7-O-glucoside	C22H22O9	Isoflavone	Isoflavonoid biosynthesis
	429.21	430.218	14	Cinegalline	C23H30N2O6	Quinolizidine alkaloid
	429.111	430.119	5	N-Ethylmaleimide-S-glutathione	C16H22N4O8S	Peptide
			19	Formononetin 7-O-glucoside	C22H22O9	Isoflavone	Isoflavonoid biosynthesis
	429.212	430.22	20	Cinegalline	C23H30N2O6	Quinolizidine alkaloid
447	447.087	448.095	14	Scutellarein 7beta-D-glucopyranoside	C21H20O11	Flavanone
			14	Aureusidin 6-O-glucoside	C21H20O11	Aurone	Flavonoid biosynthesis
			14	Cyanidin 5-O-glucoside	C21H20O11	Anthocyanin	Anthocyanin biosynthesis
			14	Kaempferol-3-O-galactoside	C21H20O11	Flavonol	Flavone and flavonol biosynthesis
			14	Kaempferol 3-O-glucoside	C21H20O11	Flavonol	Flavone and flavonol biosynthesis
			14	Luteolin 8-C-glucoside	C21H20O11	Flavone
			14	Fisetin 8-C-glucoside	C21H20O11	Flavonoid
			14	Cyanidin 3-O-glucoside	C21H20O11	Anthocyanin	Anthocyanin biosynthesis
			14	Carthamone	C21H20O11	Chalcone
			14	Luteolin 7-O-glucoside	C21H20O11	Flavone	Flavone and flavonol biosynthesis
			14	Isoorientin	C21H20O11	Flavone
			14	Quercitrin	C21H20O11	Flavonol	Flavone and flavonol biosynthesis
	447.092	448.1	2	Scutellarein 7beta-D-glucopyranoside	C21H20O11	Flavanone
			2	Aureusidin 6-O-glucoside	C21H20O11	Aurone	Flavonoid biosynthesis
			2	Cyanidin 5-O-glucoside	C21H20O11	Anthocyanin	Anthocyanin biosynthesis
			2	Kaempferol-3-O-galactoside	C21H20O11	Flavonol	Flavone and flavonol biosynthesis
			2	Kaempferol 3-O-glucoside	C21H20O11	Flavonol	Flavone and flavonol biosynthesis
			2	Luteolin 8-C-glucoside	C21H20O11	Flavone
			2	Fisetin 8-C-glucoside	C21H20O11	Flavonoid
			2	Cyanidin 3-O-glucoside	C21H20O11	Anthocyanin	Anthocyanin biosynthesis
			2	Carthamone	C21H20O11	Chalcone
			2	Luteolin 7-O-glucoside	C21H20O11	Flavone	Flavone and flavonol biosynthesis
			2	Isoorientin	C21H20O11	Flavone
			2	Quercitrin	C21H20O11	Flavonol	Flavone and flavonol biosynthesis
	447.095	448.103	4	Scutellarein 7beta-D-glucopyranoside	C21H20O11	Flavanone
			4	Aureusidin 6-O-glucoside	C21H20O11	Aurone	Flavonoid biosynthesis
			4	Cyanidin 5-O-glucoside	C21H20O11	Anthocyanin	Anthocyanin biosynthesis
			4	Kaempferol-3-O-galactoside	C21H20O11	Flavonol	Flavone and flavonol biosynthesis
			4	Kaempferol 3-O-glucoside	C21H20O11	Flavonol	Flavone and flavonol biosynthesis
			4	Luteolin 8-C-glucoside	C21H20O11	Flavone
			4	Fisetin 8-C-glucoside	C21H20O11	Flavonoid
			4	Cyanidin 3-O-glucoside	C21H20O11	Anthocyanin	Anthocyanin biosynthesis
			4	Carthamone	C21H20O11	Chalcone
			4	Luteolin 7-O-glucoside	C21H20O11	Flavone	Flavone and flavonol biosynthesis
			4	Isoorientin	C21H20O11	Flavone
			4	Quercitrin	C21H20O11	Flavonol	Flavone and flavonol biosynthesis
468.2	468.2	469.208	0	Peptide	C22H27N7O5	Peptide
	468.205	469.213	9	Peptide	C22H27N7O5	Peptide
	468.207	469.215	6	Peptide	C20H31N5O8	Peptide
689.2	689.167	690.175
	689.174	690.182
	689.176	690.184
851.2	851.219	852.227
	851.227	852.235
	851.23	852.238
852.2	852.222	853.23
	852.229	853.237
	852.233	853.241
867.2	867.213	868.221
	867.222	868.23
	867.227	868.235

## Sheet: Cracka ESI (-) Top 10 Abun.
Table S3 (continued). Putative identification from ESI (negative) OPLS-DA loadings plots
Mass Bin	Detected Mass	Accurate Mass	∆ppm	Name	Formula	Chemical Group	Pathway
415	415.014	416.022
	415.098	416.106	14	Flavonol 7-O-beta-D-glucoside	C21H20O9	Flavonol
			14	Puerarin	C21H20O9	Isoflavone
			14	Frangulin A	C21H20O9	Anthraquinone
			14	Chrysophanol 8-glucoside	C21H20O9	Anthraquinone
			14	Daidzein 7-O-glucoside	C21H20O9	Isoflavone	Isoflavonoid biosynthesis
415	415.02	416.028
	415.098	416.106	12	Flavonol 7-O-beta-D-glucoside	C21H20O9	Flavonol
			12	Puerarin	C21H20O9	Isoflavone
			12	Frangulin A	C21H20O9	Anthraquinone
			12	Chrysophanol 8-glucoside	C21H20O9	Anthraquinone
			12	Daidzein 7-O-glucoside	C21H20O9	Isoflavone	Isoflavonoid biosynthesis
415	415.013	416.021
	415.099	416.107	11	Flavonol 7-O-beta-D-glucoside	C21H20O9	Flavonol
			11	Puerarin	C21H20O9	Isoflavone
			11	Frangulin A	C21H20O9	Anthraquinone
			11	Chrysophanol 8-glucoside	C21H20O9	Anthraquinone
			11	Daidzein 7-O-glucoside	C21H20O9	Isoflavone	Isoflavonoid biosynthesis
279.2	279.111	280.119	28	2-(4-Methoxyphenethyl)chromone	C18H16O3	Chromone	Phenylpropanoid
	279.229	280.237	14	Stearolic acid	C18H32O2	Fatty acid
			14	Malvalic acid	C18H32O2	Fatty acid
			14	Chaulmoogric acid	C18H32O2	Fatty acid
			14	Rumenic acid	C18H32O2	Fatty acid	Linoleic acid metabolism
			14	Linoleic acid	C18H32O2	Fatty acid	Linoleic acid metabolism; Biosynthesis of unsaturated fatty acids
	279.281	280.289
279.2	279.11	280.118	25	2-(4-Methoxyphenethyl)chromone	C18H16O3	Chromone	Phenylpropanoid
	279.229	280.237	13	Stearolic acid	C18H32O2	Fatty acid
			13	Malvalic acid	C18H32O2	Fatty acid
			13	Chaulmoogric acid	C18H32O2	Fatty acid
			13	Rumenic acid	C18H32O2	Fatty acid	Linoleic acid metabolism
			13	Linoleic acid	C18H32O2	Fatty acid	Linoleic acid metabolism; Biosynthesis of unsaturated fatty acids
	279.284	280.291
279.2	279.23	280.238	11	Stearolic acid	C18H32O2	Fatty acid
			11	Malvalic acid	C18H32O2	Fatty acid
			11	Chaulmoogric acid	C18H32O2	Fatty acid
			11	Rumenic acid	C18H32O2	Fatty acid	Linoleic acid metabolism
			11	Linoleic acid	C18H32O2	Fatty acid	Linoleic acid metabolism; Biosynthesis of unsaturated fatty acids
	279.281	280.289
399.2	399.103	400.111	14	alpha-Peltatin	C21H20O8	Lignan	Phenylpropanoid biosynthesis
			14	2-[4-(Acetyloxy)phenyl]-5,6,7,8-tetramethoxy-4H-1-benzopyran-4-one	C21H20O8	Flavone
			14	4'-Demethylpodophyllotoxin	C21H20O8	Lignan	Phenylpropanoid biosynthesis
			14	Isoflavone 7-O-beta-D-glucoside	C21H20O8	Isoflavone
			14	Flavonol 3-O-D-glucoside	C21H20O8	Flavonol
			14	Flavonol 3-O-D-galactoside	C21H20O8	Flavonol
			14	Flavonol 3-O-D-glycoside	C21H20O8	Flavonol
	399.282	400.29
399.2	399.104	400.112	11	alpha-Peltatin	C21H20O8	Lignan	Phenylpropanoid biosynthesis
			11	2-[4-(Acetyloxy)phenyl]-5,6,7,8-tetramethoxy-4H-1-benzopyran-4-one	C21H20O8	Flavone
			11	4'-Demethylpodophyllotoxin	C21H20O8	Lignan	Phenylpropanoid biosynthesis
			11	Isoflavone 7-O-beta-D-glucoside	C21H20O8	Isoflavone
			11	Flavonol 3-O-D-glucoside	C21H20O8	Flavonol
			11	Flavonol 3-O-D-galactoside	C21H20O8	Flavonol
			11	Flavonol 3-O-D-glycoside	C21H20O8	Flavonol
399.2	399.105	400.113	9	alpha-Peltatin	C21H20O8	Lignan	Phenylpropanoid biosynthesis
			9	2-[4-(Acetyloxy)phenyl]-5,6,7,8-tetramethoxy-4H-1-benzopyran-4-one	C21H20O8	Flavone
			9	4'-Demethylpodophyllotoxin	C21H20O8	Lignan	Phenylpropanoid biosynthesis
			9	Isoflavone 7-O-beta-D-glucoside	C21H20O8	Isoflavone
			9	Flavonol 3-O-D-glucoside	C21H20O8	Flavonol
			9	Flavonol 3-O-D-galactoside	C21H20O8	Flavonol
			9	Flavonol 3-O-D-glycoside	C21H20O8	Flavonol
416.2	416.102	417.11
	416.283	417.291
416.2	416.102	417.11
	416.294	417.302
416.2	416.103	417.111
	416.295	417.303
851.2	851.232	852.24
851.2	851.232	852.24
851.2	851.234	852.242
295.2	295.106	296.114	27	4-Ethyl-7-hydroxy-3-(p-methoxyphenyl)coumarin	C18H16O4	Coumarin
			27	Calophyllin B	C18H16O4	Xanthene
			27	Dasytrichone	C18H16O4	Flavone
	295.224	296.232	13	18-Oxooleate	C18H32O3	Fatty acid	Cutin, suberine and wax biosynthesis
			13	(12R,13S)-(9Z)-12,13-Epoxyoctadecenoic acid	C18H32O3	Fatty acid	Linoleic acid metabolism
			13	(9R,10S)-(12Z)-9,10-Epoxyoctadecenoic acid	C18H32O3	Fatty acid	Linoleic acid metabolism
			13	(9S)-Hydroxyoctadecadienoic acid	C18H32O3	Fatty acid	Linoleic acid metabolism
			13	(13S)-Hydroxyoctadecadienoic acid	C18H32O3	Fatty acid	Linoleic acid metabolism
			13	Vernolic acid	C18H32O3	Fatty acid
			13	Laetisaric acid	C18H32O3	Fatty acid
295.2	295.107	296.115	30	4-Ethyl-7-hydroxy-3-(p-methoxyphenyl)coumarin	C18H16O4	Coumarin
			30	Calophyllin B	C18H16O4	Xanthene
			30	Dasytrichone	C18H16O4	Flavone
	295.224	296.232	12	18-Oxooleate	C18H32O3	Fatty acid	Cutin, suberine and wax biosynthesis
			12	(12R,13S)-(9Z)-12,13-Epoxyoctadecenoic acid	C18H32O3	Fatty acid	Linoleic acid metabolism
			12	(9R,10S)-(12Z)-9,10-Epoxyoctadecenoic acid	C18H32O3	Fatty acid	Linoleic acid metabolism
			12	(9S)-Hydroxyoctadecadienoic acid	C18H32O3	Fatty acid	Linoleic acid metabolism
			12	(13S)-Hydroxyoctadecadienoic acid	C18H32O3	Fatty acid	Linoleic acid metabolism
			12	Vernolic acid	C18H32O3	Fatty acid
			12	Laetisaric acid	C18H32O3	Fatty acid
295.2	295.106	296.114	30	4-Ethyl-7-hydroxy-3-(p-methoxyphenyl)coumarin	C18H16O4	Coumarin
			30	Calophyllin B	C18H16O4	Xanthene
			30	Dasytrichone	C18H16O4	Flavone
	295.225	296.233	11	18-Oxooleate	C18H32O3	Fatty acid	Cutin, suberine and wax biosynthesis
			11	(12R,13S)-(9Z)-12,13-Epoxyoctadecenoic acid	C18H32O3	Fatty acid	Linoleic acid metabolism
			11	(9R,10S)-(12Z)-9,10-Epoxyoctadecenoic acid	C18H32O3	Fatty acid	Linoleic acid metabolism
			11	(9S)-Hydroxyoctadecadienoic acid	C18H32O3	Fatty acid	Linoleic acid metabolism
			11	(13S)-Hydroxyoctadecadienoic acid	C18H32O3	Fatty acid	Linoleic acid metabolism
			11	Vernolic acid	C18H32O3	Fatty acid
			11	Laetisaric acid	C18H32O3	Fatty acid
329.2	329.229	330.237	13	9,10-Dihydroxy-12,13-epoxyoctadecanoic acid	C18H34O5	Fatty acid	Linoleic acid metabolism
			13	9,10,13-Trihydroxyoctadec-11-enoic acid	C18H34O5	Fatty acid	Linoleic acid metabolism
			13	9(S),12(S),13(S)-Trihydroxy-10(E)-octadecenoic acid	C18H34O5	Fatty acid	Linoleic acid metabolism
329.2	329.229	330.237	13	9,10-Dihydroxy-12,13-epoxyoctadecanoic acid	C18H34O5	Fatty acid	Linoleic acid metabolism
			13	9,10,13-Trihydroxyoctadec-11-enoic acid	C18H34O5	Fatty acid	Linoleic acid metabolism
			13	9(S),12(S),13(S)-Trihydroxy-10(E)-octadecenoic acid	C18H34O5	Fatty acid	Linoleic acid metabolism
329.2	329.23	330.238	11	9,10-Dihydroxy-12,13-epoxyoctadecanoic acid	C18H34O5	Fatty acid	Linoleic acid metabolism
			11	9,10,13-Trihydroxyoctadec-11-enoic acid	C18H34O5	Fatty acid	Linoleic acid metabolism
			11	9(S),12(S),13(S)-Trihydroxy-10(E)-octadecenoic acid	C18H34O5	Fatty acid	Linoleic acid metabolism
281.2	281.149	282.157	33	Dihydrophaseic acid	C15H22O5	Cyclofarnesane sesquiterpenoid	Carotenoid biosynthesis
			33	Artemisinin	C15H22O5	Eudesmane sesquiterpenoid
			33	Hymenoxon	C15H22O5	Pseudoguaianolide
			20	4-Prenyldihydropinosylvin	C19H22O2	Stilbenoid
	281.245	282.253	14	omega-Cycloheptylundecanoic acid	C18H34O2	Fatty acid
			14	Vaccenic acid	C18H34O2	Fatty acid
			14	Petroselinic acid	C18H34O2	Fatty acid
			14	(E)-Oleic acid	C18H34O2	Fatty acid
			14	Oleic acid	C18H34O2	Fatty acid	Fatty acid, cutin, suberine and wax and unsaturated fat biosynthesis
281.2	281.146	282.154	23	Dihydrophaseic acid	C15H22O5	Cyclofarnesane sesquiterpenoid	Carotenoid biosynthesis
			23	Artemisinin	C15H22O5	Eudesmane sesquiterpenoid
			23	Hymenoxon	C15H22O5	Pseudoguaianolide
			30	4-Prenyldihydropinosylvin	C19H22O2	Stilbenoid
	281.245	282.253	12	omega-Cycloheptylundecanoic acid	C18H34O2	Fatty acid
			12	Vaccenic acid	C18H34O2	Fatty acid
			12	Petroselinic acid	C18H34O2	Fatty acid
			12	(E)-Oleic acid	C18H34O2	Fatty acid
			12	Oleic acid	C18H34O2	Fatty acid	Fatty acid, cutin, suberine and wax and unsaturated fat biosynthesis
281.2	281.136	282.144	11	Dihydrophaseic acid	C15H22O5	Cyclofarnesane sesquiterpenoid	Carotenoid biosynthesis
			11	Artemisinin	C15H22O5	Eudesmane sesquiterpenoid
			11	Hymenoxon	C15H22O5	Pseudoguaianolide
	281.245	282.253	12	omega-Cycloheptylundecanoic acid	C18H34O2	Fatty acid
			12	Vaccenic acid	C18H34O2	Fatty acid
			12	Petroselinic acid	C18H34O2	Fatty acid
			12	(E)-Oleic acid	C18H34O2	Fatty acid
			12	Oleic acid	C18H34O2	Fatty acid	Fatty acid, cutin, suberine and wax and unsaturated fat biosynthesis
253	252.933	253.941
	252.994	254.002
	253.067	254.075	7	S-(Phenylacetothiohydroximoyl)-L-cysteine	C11H14N2O3S	Amino acid	Glucosinolate biosynthesis and 2-oxocarboxylic acid metabolism
			14	L-Arginine phosphate	C6H15N4O5P	Amino acid	Arginine and proline metabolism
253	252.995	254.003
	253.067	254.075	6	S-(Phenylacetothiohydroximoyl)-L-cysteine	C11H14N2O3S	Amino acid	Glucosinolate biosynthesis and 2-oxocarboxylic acid metabolism
			14	L-Arginine phosphate	C6H15N4O5P	Amino acid	Arginine and proline metabolism
253	252.994	254.002
	253.068	254.076	10	S-(Phenylacetothiohydroximoyl)-L-cysteine	C11H14N2O3S	Amino acid	Glucosinolate biosynthesis and 2-oxocarboxylic acid metabolism
			11	L-Arginine phosphate	C6H15N4O5P	Amino acid	Arginine and proline metabolism
303	303.015	304.023
	303.083	304.091	14	Griseophenone C	C16H16O6	Benzophenone
			1	N-Acetylaspartylglutamate	C11H16N2O8	Amino acid	Alanine, aspartate and glutamate metabolism
			14	beta-Cotonefuran	C16H16O6	2-arylbenzofuran flavonoid
			14	7-Hydroxy-6-methoxy-alpha-pyrufuran	C16H16O6	Hydrolyzable tannin
303	302.965	303.973
	303.03	304.038
	303.083	304.091	13	Griseophenone C	C16H16O6	Benzophenone
			0	N-Acetylaspartylglutamate	C11H16N2O8	Amino acid	Alanine, aspartate and glutamate metabolism
			13	beta-Cotonefuran	C16H16O6	Flavonoid
			13	7-Hydroxy-6-methoxy-alpha-pyrufuran	C16H16O6	Hydrolyzable tannin
			37	Vicine	C10H16N4O7	Alkaloid
303	303.083	304.091	13	Griseophenone C	C16H16O6	Benzophenone
			0	N-Acetylaspartylglutamate	C11H16N2O8	Amino acid	Alanine, aspartate and glutamate metabolism
			13	beta-Cotonefuran	C16H16O6	2-arylbenzofuran flavonoid
			13	7-Hydroxy-6-methoxy-alpha-pyrufuran	C16H16O6	Hydrolyzable tannin
			37	Vicine	C10H16N4O7	Alkaloid
285	285.036	286.044	14	Orobol	C15H10O6	Isoflavone
			14	6-Hydroxyapigenin	C15H10O6	Flavone
			14	8-Hydroxyapigenin	C15H10O6	Flavone
			14	Fisetin	C15H10O6	Flavonol
			14	Datiscetin	C15H10O6	Flavonol
			14	Maritimetin	C15H10O6	Aurone
			14	Aureusidin	C15H10O6	Aurone
			14	Cyanidin	C15H10O6	Anthocyanidin	Flavonoid, anthocyanin and phenylpropanoid biosynthesis
			14	Kaempferol	C15H10O6	Flavonol	Flavonoid, flavone and flavonol and phenylpropanoid biosynthesis
			14	Luteolin	C15H10O6	Flavone	Flavonoid, flavone and flavonol biosynthesis
			14	2'-Hydroxygenistein	C15H10O6	Isoflavone	Isoflavonoid biosynthesis
	285.085	286.093	29	2,7-Dihydroxy-4'-methoxyisoflavanone	C16H14O5	Isoflavanone	Isoflavonoid biosynthesis
			29	(-)-Nissolin	C16H14O5	Pterocarpan
			29	Phyllodulcin	C16H14O5	Stilbenoid
			29	2',4',6'-Trihydroxy-3'-formyldihydrochalcone	C16H14O5	Dihydrochalcone
			29	Brazilin	C16H14O5	Neoflavonoid
			29	Sakuranetin	C16H14O5	Flavanone	Flavonoid biosynthesis
			29	Oxypeucedanin	C16H14O5	Furanocoumarin
			29	Quinquangulin	C16H14O5	Naphthopyrone
			29	Sainfuran	C16H14O5	2-Arylbenzofuran
			29	Moracin A	C16H14O5	2-Arylbenzofuran
			29	4'-Methylnaringenin	C16H14O5	Flavanone	Flavonoid biosynthesis
			29	2'-O-Methyllicodione	C16H14O5	Dihydrochalcone
			29	Dihydrobiochanin A	C16H14O5	Isoflavanone	Isoflavonoid biosynthesis
			29	Vestitone	C16H14O5	Isoflavanone	Isoflavonoid biosynthesis
285	285.036	286.044	14	Orobol	C15H10O6	Isoflavone
			14	6-Hydroxyapigenin	C15H10O6	Flavone
			14	8-Hydroxyapigenin	C15H10O6	Flavone
			14	Fisetin	C15H10O6	Flavonol
			14	Datiscetin	C15H10O6	Flavonol
			14	Maritimetin	C15H10O6	Aurone
			14	Aureusidin	C15H10O6	Aurone
			14	Cyanidin	C15H10O6	Anthocyanidin	Flavonoid, anthocyanin and phenylpropanoid biosynthesis
			14	Kaempferol	C15H10O6	Flavonol	Flavonoid, flavone and flavonol and phenylpropanoid biosynthesis
			14	Luteolin	C15H10O6	Flavone	Flavonoid, flavone and flavonol biosynthesis
			14	2'-Hydroxygenistein	C15H10O6	Isoflavone	Isoflavonoid biosynthesis
	285.085	286.093	28	2,7-Dihydroxy-4'-methoxyisoflavanone	C16H14O5	Isoflavanone	Isoflavonoid biosynthesis
			28	(-)-Nissolin	C16H14O5	Pterocarpan
			28	Phyllodulcin	C16H14O5	Stilbenoid
			28	2',4',6'-Trihydroxy-3'-formyldihydrochalcone	C16H14O5	Dihydrochalcone
			28	Brazilin	C16H14O5	Neoflavonoid
			28	Sakuranetin	C16H14O5	Flavanone	Flavonoid biosynthesis
			28	Oxypeucedanin	C16H14O5	Furanocoumarin
			28	Quinquangulin	C16H14O5	Naphthopyrone
			28	Sainfuran	C16H14O5	2-Arylbenzofuran
			28	Moracin A	C16H14O5	2-Arylbenzofuran
			28	4'-Methylnaringenin	C16H14O5	Flavanone	Flavonoid biosynthesis
			28	2'-O-Methyllicodione	C16H14O5	Dihydrochalcone
			28	Dihydrobiochanin A	C16H14O5	Isoflavanone	Isoflavonoid biosynthesis
			28	Vestitone	C16H14O5	Isoflavanone	Isoflavonoid biosynthesis
285	285.038	286.046	10	Orobol	C15H10O6	Isoflavone
			10	6-Hydroxyapigenin	C15H10O6	Flavone
			10	8-Hydroxyapigenin	C15H10O6	Flavone
			10	Fisetin	C15H10O6	Flavonol
			10	Datiscetin	C15H10O6	Flavonol
			10	Maritimetin	C15H10O6	Aurone
			10	Aureusidin	C15H10O6	Aurone
			10	Cyanidin	C15H10O6	Anthocyanidin	Flavonoid, anthocyanin and phenylpropanoid biosynthesis
			10	Kaempferol	C15H10O6	Flavonol	Flavonoid, flavone and flavonol and phenylpropanoid biosynthesis
			10	Luteolin	C15H10O6	Flavone	Flavonoid, flavone and flavonol biosynthesis
			10	2'-Hydroxygenistein	C15H10O6	Isoflavone	Isoflavonoid biosynthesis
341.2	341.103	342.111	18	3-O-alpha-D-Mannopyranosyl-alpha-D-mannopyranose	C12H22O11	Disaccharide
			18	Turanose	C12H22O11	Disaccharide
			18	Melibiulose	C12H22O11	Disaccharide
			18	Maltulose	C12H22O11	Disaccharide
			18	Kojibiose	C12H22O11	Disaccharide
			18	2-alpha-D-Glucosyl-D-glucose	C12H22O11	Disaccharide
			1	5,6,7,4'-Tetramethoxyisoflavone	C19H18O6	Isoflavone
			1	Tetra-O-methylscutellarein	C19H18O6	Flavone
			18	Nigerose	C12H22O11	Disaccharide
			18	Galactinol	C12H22O11	Disaccharide	Galactose metabolism
			18	Trehalose	C12H22O11	Disaccharide	Starch and sucrose metabolism
			18	Isomaltose	C12H22O11	Disaccharide	Starch and sucrose metabolism
			18	Lactose	C12H22O11	Disaccharide	Galactose metabolism
			18	Maltose	C12H22O11	Disaccharide	Starch and sucrose metabolism
			18	Sucrose	C12H22O11	Disaccharide	Galactose metabolism; Starch and sucrose metabolism
			18	Cellobiose	C12H22O11	Disaccharide	Starch and sucrose metabolism
			18	Sophorose	C12H22O11	Disaccharide
			18	Gentiobiose	C12H22O11	Disaccharide
			18	Melibiose	C12H22O11	Disaccharide	Galactose metabolism
			18	Epimelibiose	C12H22O11	Disaccharide	Galactose metabolism
			18	alpha-D-Glucosyl-(1,3)-D-mannose	C12H22O11	Disaccharide
			18	Laminaribiose	C12H22O11	Disaccharide
			18	beta-Lactose	C12H22O11	Disaccharide
			18	Palatinose	C12H22O11	Disaccharide
			18	Levanbiose	C12H22O11	Disaccharide	Starch and sucrose metabolism
			18	Inulobiose	C12H22O11	Disaccharide
	341.194	342.202
	341.263	342.271
341.2	341.103	342.111	18	3-O-alpha-D-Mannopyranosyl-alpha-D-mannopyranose	C12H22O11	Disaccharide
			18	Turanose	C12H22O11	Disaccharide
			18	Melibiulose	C12H22O11	Disaccharide
			18	Maltulose	C12H22O11	Disaccharide
			18	Kojibiose	C12H22O11	Disaccharide
			18	2-alpha-D-Glucosyl-D-glucose	C12H22O11	Disaccharide
			1	5,6,7,4'-Tetramethoxyisoflavone	C19H18O6	Isoflavone
			1	Tetra-O-methylscutellarein	C19H18O6	Flavone
			18	Nigerose	C12H22O11	Disaccharide
			18	Galactinol	C12H22O11	Disaccharide	Galactose metabolism
			18	Trehalose	C12H22O11	Disaccharide	Starch and sucrose metabolism
			18	Isomaltose	C12H22O11	Disaccharide	Starch and sucrose metabolism
			18	Lactose	C12H22O11	Disaccharide	Galactose metabolism
			18	Maltose	C12H22O11	Disaccharide	Starch and sucrose metabolism
			18	Sucrose	C12H22O11	Disaccharide	Galactose metabolism; Starch and sucrose metabolism
			18	Cellobiose	C12H22O11	Disaccharide	Starch and sucrose metabolism
			18	Sophorose	C12H22O11	Disaccharide
			18	Gentiobiose	C12H22O11	Disaccharide
			18	Melibiose	C12H22O11	Disaccharide	Galactose metabolism
			18	Epimelibiose	C12H22O11	Disaccharide	Galactose metabolism
			18	alpha-D-Glucosyl-(1,3)-D-mannose	C12H22O11	Disaccharide
			18	Laminaribiose	C12H22O11	Disaccharide
			18	beta-Lactose	C12H22O11	Disaccharide
			18	Palatinose	C12H22O11	Disaccharide
			18	Levanbiose	C12H22O11	Disaccharide	Starch and sucrose metabolism
			18	Inulobiose	C12H22O11	Disaccharide
	341.19	342.198
	341.26	342.268
341.2	341.104	342.112	15	3-O-alpha-D-Mannopyranosyl-alpha-D-mannopyranose	C12H22O11	Disaccharide
			15	Turanose	C12H22O11	Disaccharide
			15	Melibiulose	C12H22O11	Disaccharide
			15	Maltulose	C12H22O11	Disaccharide
			15	Kojibiose	C12H22O11	Disaccharide
			15	2-alpha-D-Glucosyl-D-glucose	C12H22O11	Disaccharide
			1	5,6,7,4'-Tetramethoxyisoflavone	C19H18O6	Isoflavone
			1	Tetra-O-methylscutellarein	C19H18O6	Flavone
			15	Nigerose	C12H22O11	Disaccharide
			15	Galactinol	C12H22O11	Disaccharide	Galactose metabolism
			15	Trehalose	C12H22O11	Disaccharide	Starch and sucrose metabolism
			15	Isomaltose	C12H22O11	Disaccharide	Starch and sucrose metabolism
			15	Lactose	C12H22O11	Disaccharide	Galactose metabolism
			15	Maltose	C12H22O11	Disaccharide	Starch and sucrose metabolism
			15	Sucrose	C12H22O11	Disaccharide	Galactose metabolism; Starch and sucrose metabolism
			15	Cellobiose	C12H22O11	Disaccharide	Starch and sucrose metabolism
			15	Sophorose	C12H22O11	Disaccharide
			15	Gentiobiose	C12H22O11	Disaccharide
			15	Melibiose	C12H22O11	Disaccharide	Galactose metabolism
			15	Epimelibiose	C12H22O11	Disaccharide	Galactose metabolism
			15	alpha-D-Glucosyl-(1,3)-D-mannose	C12H22O11	Disaccharide
			15	Laminaribiose	C12H22O11	Disaccharide
			15	beta-Lactose	C12H22O11	Disaccharide
			15	Palatinose	C12H22O11	Disaccharide
			15	Levanbiose	C12H22O11	Disaccharide	Starch and sucrose metabolism
			15	Inulobiose	C12H22O11	Disaccharide
	341.204	342.212
	341.273	342.281

## Sheet: Cracka ESI (-) (OPLS-DA)
Table S3 (continued). Putative identification from ESI (negative) OPLS-DA loadings plots
Mass Bin	Detected Mass	Accurate Mass	∆ppm	Name	Formula	Chemical Group	Pathway
269	268.92	269.928
	269.042	270.05	13	Islandicin	C15H10O5	Anthraquinone
			13	3,6,4'-Trihydroxyflavone	C15H10O5	Flavone
			13	6-Hydroxydaidzein	C15H10O5	Isoflavone	Isoflavonoid biosynthesis
			13	3',4',7-Trihydroxyisoflavone	C15H10O5	Isoflavone
			13	Purpurin 1-methyl ether	C15H10O5	Anthraquinone
			13	2-Hydroxychrysophanol	C15H10O5	Anthraquinone
			13	Morindone	C15H10O5	Anthraquinone
			13	Lucidin	C15H10O5	Anthraquinone
			13	Emodin	C15H10O5	Anthraquinone
			13	Aloe-emodin	C15H10O5	Anthraquinone
			13	Norwogonin	C15H10O5	Flavone
			13	Galangin	C15H10O5	Flavone	Flavonoid biosynthesis
			13	5-Deoxykaempferol	C15H10O5	Flavone
			13	Baicalein	C15H10O5	Flavone
			13	Sulphuretin	C15H10O5	Aurone
			13	Genistein	C15H10O5	Isoflavone	Isoflavonoid and phenylpropanoid biosynthesis
			13	Pelargonidin	C15H10O5	Anthocyanidin	Flavonoid and anthocyanin biosynthesis
			13	2'-Hydroxydaidzein	C15H10O5	Isoflavone	Isoflavonoid biosynthesis
			13	Apigenin	C15H10O5	Flavone	Flavonoid, isoflavonoid, flavone, flavonol and phenylpropanoid biosynthesis
	268.92	269.928
	269.042	270.05	12	Islandicin	C15H10O5	Anthraquinone
			12	3,6,4'-Trihydroxyflavone	C15H10O5	Flavone
			12	6-Hydroxydaidzein	C15H10O5	Isoflavone	Isoflavonoid biosynthesis
			12	3',4',7-Trihydroxyisoflavone	C15H10O5	Isoflavone
			12	Purpurin 1-methyl ether	C15H10O5	Anthraquinone
			12	2-Hydroxychrysophanol	C15H10O5	Anthraquinone
			12	Morindone	C15H10O5	Anthraquinone
			12	Lucidin	C15H10O5	Anthraquinone
			12	Emodin	C15H10O5	Anthraquinone
			12	Aloe-emodin	C15H10O5	Anthraquinone
			12	Norwogonin	C15H10O5	Flavone
			12	Galangin	C15H10O5	Flavone	Flavonoid biosynthesis
			12	5-Deoxykaempferol	C15H10O5	Flavone
			12	Baicalein	C15H10O5	Flavone
			12	Sulphuretin	C15H10O5	Aurone
			12	Genistein	C15H10O5	Isoflavone	Isoflavonoid and phenylpropanoid biosynthesis
			12	Pelargonidin	C15H10O5	Anthocyanidin	Flavonoid and anthocyanin biosynthesis
			12	2'-Hydroxydaidzein	C15H10O5	Isoflavone	Isoflavonoid biosynthesis
			12	Apigenin	C15H10O5	Flavone	Flavonoid, isoflavonoid, flavone, flavonol and phenylpropanoid biosynthesis
	268.927	269.935
	269.043	270.051	8	Islandicin	C15H10O5	Anthraquinone
			8	3,6,4'-Trihydroxyflavone	C15H10O5	Flavone
			8	6-Hydroxydaidzein	C15H10O5	Isoflavone	Isoflavonoid biosynthesis
			8	3',4',7-Trihydroxyisoflavone	C15H10O5	Isoflavone
			8	Purpurin 1-methyl ether	C15H10O5	Anthraquinone
			8	2-Hydroxychrysophanol	C15H10O5	Anthraquinone
			8	Morindone	C15H10O5	Anthraquinone
			8	Lucidin	C15H10O5	Anthraquinone
			8	Emodin	C15H10O5	Anthraquinone
			8	Aloe-emodin	C15H10O5	Anthraquinone
			8	Norwogonin	C15H10O5	Flavone
			8	Galangin	C15H10O5	Flavone	Flavonoid biosynthesis
			8	5-Deoxykaempferol	C15H10O5	Flavone
			8	Baicalein	C15H10O5	Flavone
			8	Sulphuretin	C15H10O5	Aurone
			8	Genistein	C15H10O5	Isoflavone	Isoflavonoid and phenylpropanoid biosynthesis
			8	Pelargonidin	C15H10O5	Anthocyanidin	Flavonoid and anthocyanin biosynthesis
			8	2'-Hydroxydaidzein	C15H10O5	Isoflavone	Isoflavonoid biosynthesis
			8	Apigenin	C15H10O5	Flavone	Flavonoid, isoflavonoid, flavone, flavonol and phenylpropanoid biosynthesis
271	270.942	271.95
	271.057	272.065	16	Toralactone	C15H12O5	Naphthopyrone
			16	6,7,4'-Trihydroxyflavanone	C15H12O5	Flavanone	Isoflavonoid biosynthesis
			16	2,7,4'-Trihydroxyisoflavanone	C15H12O5	Isoflavanone	Isoflavonoid biosynthesis
			16	Dihydrogenistein	C15H12O5	Flavanone
			16	p-Coumaroyltriacetic acid lactone	C15H12O5	Chalcone
			16	Pinobanksin	C15H12O5	Dihydroflavonol	Flavonoid biosynthesis
			16	Garbanzol	C15H12O5	Dihydroflavonol	Flavonoid biosynthesis
			16	Butin	C15H12O5	Flavanone	Flavonoid biosynthesis
			16	Rubrofusarin	C15H12O5	Naphthopyrones
			16	Butein	C15H12O5	Chalcone	Flavonoid biosynthesis
			16	Naringenin chalcone	C15H12O5	Chalcone	Flavonoid biosynthesis
			16	2'-Hydroxydihydrodaidzein	C15H12O5	Isoflavanone	Isoflavonoid biosynthesis
			16	Licodione	C15H12O5	Chalcone
			16	(-)-Glycinol	C15H12O5	Pterocarpan	Isoflavonoid biosynthesis
			16	Naringenin	C15H12O5	Flavanone	Flavonoid, isoflavonoid and phenylpropanoid biosynthesis
	270.952	271.96
	271.057	272.065	16	Toralactone	C15H12O5	Naphthopyrone
			16	6,7,4'-Trihydroxyflavanone	C15H12O5	Flavanone	Isoflavonoid biosynthesis
			16	2,7,4'-Trihydroxyisoflavanone	C15H12O5	Isoflavanone	Isoflavonoid biosynthesis
			16	Dihydrogenistein	C15H12O5	Flavanone
			16	p-Coumaroyltriacetic acid lactone	C15H12O5	Chalcone
			16	Pinobanksin	C15H12O5	Dihydroflavonol	Flavonoid biosynthesis
			16	Garbanzol	C15H12O5	Dihydroflavonol	Flavonoid biosynthesis
			16	Butin	C15H12O5	Flavanone	Flavonoid biosynthesis
			16	Rubrofusarin	C15H12O5	Naphthopyrones
			16	Butein	C15H12O5	Chalcone	Flavonoid biosynthesis
			16	Naringenin chalcone	C15H12O5	Chalcone	Flavonoid biosynthesis
			16	2'-Hydroxydihydrodaidzein	C15H12O5	Isoflavanone	Isoflavonoid biosynthesis
			16	Licodione	C15H12O5	Chalcone
			16	(-)-Glycinol	C15H12O5	Pterocarpan	Isoflavonoid biosynthesis
			16	Naringenin	C15H12O5	Flavanone	Flavonoid, isoflavonoid and phenylpropanoid biosynthesis
	270.952	271.96
	271.057	272.065	14	Toralactone	C15H12O5	Naphthopyrone
			14	6,7,4'-Trihydroxyflavanone	C15H12O5	Flavanone	Isoflavonoid biosynthesis
			14	2,7,4'-Trihydroxyisoflavanone	C15H12O5	Isoflavanone	Isoflavonoid biosynthesis
			14	Dihydrogenistein	C15H12O5	Flavanone
			14	p-Coumaroyltriacetic acid lactone	C15H12O5	Chalcone
			14	Pinobanksin	C15H12O5	Dihydroflavonol	Flavonoid biosynthesis
			14	Garbanzol	C15H12O5	Dihydroflavonol	Flavonoid biosynthesis
			14	Butin	C15H12O5	Flavanone	Flavonoid biosynthesis
			14	Rubrofusarin	C15H12O5	Naphthopyrones
			14	Butein	C15H12O5	Chalcone	Flavonoid biosynthesis
			14	Naringenin chalcone	C15H12O5	Chalcone	Flavonoid biosynthesis
			14	2'-Hydroxydihydrodaidzein	C15H12O5	Isoflavanone	Isoflavonoid biosynthesis
			14	Licodione	C15H12O5	Chalcone
			14	(-)-Glycinol	C15H12O5	Pterocarpan	Isoflavonoid biosynthesis
			14	Naringenin	C15H12O5	Flavanone	Flavonoid, isoflavonoid and phenylpropanoid biosynthesis
283	283.055	284.063	21	Emodin monomethyl ether	C16H12O5	Anthraquinone
			21	Obtusifolin	C16H12O5	Anthraquinone
			21	(+)-Maackiain	C16H12O5	Pterocarpan	Isoflavonoid biosynthesis
			21	Glycitein	C16H12O5	Isoflavone	Isoflavonoid biosynthesis
			21	3-Methylgalangin	C16H12O5	Flavonol
			21	Texasin	C16H12O5	Isoflavone
			21	Prunetin	C16H12O5	Isoflavone	Isoflavonoid biosynthesis
			21	Melannin	C16H12O5	Neoflavonoid
			21	(-)-Maackiain	C16H12O5	Pterocarpan	Isoflavonoid biosynthesis
			21	Lucidin omega-methyl ether	C16H12O5	Anthraquinone
			21	Cypripedin	C16H12O5	Anthraquinone
			21	Wogonin	C16H12O5	Flavone
			21	5-Deoxychrysoeriol	C16H12O5	Flavone
			21	Apigenin 7-methyl ether	C16H12O5	Flavone
			21	2'-Hydroxyformononetin	C16H12O5	Isoflavone	Isoflavonoid biosynthesis
			21	3'-Hydroxyformononetin	C16H12O5	Isoflavone	Isoflavonoid biosynthesis
			21	Acacetin	C16H12O5	Flavone	Flavone and flavonol biosynthesis
			21	Questin	C16H12O5	Anthraquinone
			21	Biochanin A	C16H12O5	Isoflavone	Isoflavonoid and phenylpropanoid biosynthesis
	282.902	283.91
	283.055	284.063	20	Emodin monomethyl ether	C16H12O5	Anthraquinone
			20	Obtusifolin	C16H12O5	Anthraquinone
			20	(+)-Maackiain	C16H12O5	Pterocarpan	Isoflavonoid biosynthesis
			20	Glycitein	C16H12O5	Isoflavone	Isoflavonoid biosynthesis
			20	3-Methylgalangin	C16H12O5	Flavonol
			20	Texasin	C16H12O5	Isoflavone
			20	Prunetin	C16H12O5	Isoflavone	Isoflavonoid biosynthesis
			20	Melannin	C16H12O5	Neoflavonoid
			20	(-)-Maackiain	C16H12O5	Pterocarpan	Isoflavonoid biosynthesis
			20	Lucidin omega-methyl ether	C16H12O5	Anthraquinone
			20	Cypripedin	C16H12O5	Anthraquinone
			20	Wogonin	C16H12O5	Flavone
			20	5-Deoxychrysoeriol	C16H12O5	Flavone
			20	Apigenin 7-methyl ether	C16H12O5	Flavone
			20	2'-Hydroxyformononetin	C16H12O5	Isoflavone	Isoflavonoid biosynthesis
			20	3'-Hydroxyformononetin	C16H12O5	Isoflavone	Isoflavonoid biosynthesis
			20	Acacetin	C16H12O5	Flavone	Flavone and flavonol biosynthesis
			20	Questin	C16H12O5	Anthraquinone
			20	Biochanin A	C16H12O5	Isoflavone	Isoflavonoid and phenylpropanoid biosynthesis
	283.056	284.064	17	Emodin monomethyl ether	C16H12O5	Anthraquinone
			17	Obtusifolin	C16H12O5	Anthraquinone
			17	(+)-Maackiain	C16H12O5	Pterocarpan	Isoflavonoid biosynthesis
			17	Glycitein	C16H12O5	Isoflavone	Isoflavonoid biosynthesis
			17	3-Methylgalangin	C16H12O5	Flavonol
			17	Texasin	C16H12O5	Isoflavone
			17	Prunetin	C16H12O5	Isoflavone	Isoflavonoid biosynthesis
			17	Melannin	C16H12O5	Neoflavonoid
			17	(-)-Maackiain	C16H12O5	Pterocarpan	Isoflavonoid biosynthesis
			17	Lucidin omega-methyl ether	C16H12O5	Anthraquinone
			17	Cypripedin	C16H12O5	Anthraquinone
			17	Wogonin	C16H12O5	Flavone
			17	5-Deoxychrysoeriol	C16H12O5	Flavone
			17	Apigenin 7-methyl ether	C16H12O5	Flavone
			17	2'-Hydroxyformononetin	C16H12O5	Isoflavone	Isoflavonoid biosynthesis
			17	3'-Hydroxyformononetin	C16H12O5	Isoflavone	Isoflavonoid biosynthesis
			17	Acacetin	C16H12O5	Flavone	Flavone and flavonol biosynthesis
			17	Questin	C16H12O5	Anthraquinone
			17	Biochanin A	C16H12O5	Isoflavone	Isoflavonoid and phenylpropanoid biosynthesis
303	303.015	304.023
	303.083	304.091	14	Griseophenone C	C16H16O6	Benzophenone
			1	N-Acetylaspartylglutamate	C11H16N2O8	Amino acid	Alanine, aspartate and glutamate metabolism
			14	beta-Cotonefuran	C16H16O6	2-arylbenzofuran flavonoid
			14	7-Hydroxy-6-methoxy-alpha-pyrufuran	C16H16O6	Hydrolyzable tannin
	302.965	303.973
	303.03	304.038
	303.083	304.091	13	Griseophenone C	C16H16O6	Benzophenone
			0	N-Acetylaspartylglutamate	C11H16N2O8	Amino acid	Alanine, aspartate and glutamate metabolism
			13	beta-Cotonefuran	C16H16O6	Flavonoid
			13	7-Hydroxy-6-methoxy-alpha-pyrufuran	C16H16O6	Hydrolyzable tannin
			37	Vicine	C10H16N4O7	Alkaloid
	303.083	304.091	13	Griseophenone C	C16H16O6	Benzophenone
			0	N-Acetylaspartylglutamate	C11H16N2O8	Amino acid	Alanine, aspartate and glutamate metabolism
			13	beta-Cotonefuran	C16H16O6	2-arylbenzofuran flavonoid
			13	7-Hydroxy-6-methoxy-alpha-pyrufuran	C16H16O6	Hydrolyzable tannin
			37	Vicine	C10H16N4O7	Alkaloid
383.2	383.105	384.113	22	4'-Demethyldeoxypodophyllotoxin	C21H20O7	Lignan
			24	S-Adenosylhomocysteine	C14H20N6O5S	Amino acid	Cysteine and methionine metabolism
			37	Acetyl-maltose	C14H24O12	Disaccharide
	383.224	384.232
	383.106	384.114	18	4'-Demethyldeoxypodophyllotoxin	C21H20O7	Lignan
			20	S-Adenosylhomocysteine	C14H20N6O5S	Amino acid	Cysteine and methionine metabolism
			34	Acetyl-maltose	C14H24O12	Disaccharide
	383.106	384.114	20	4'-Demethyldeoxypodophyllotoxin	C21H20O7	Lignan
			21	S-Adenosylhomocysteine	C14H20N6O5S	Amino acid	Cysteine and methionine metabolism
			35	Acetyl-maltose	C14H24O12	Disaccharide
399.2	399.103	400.111	14	alpha-Peltatin	C21H20O8	Lignan	Phenylpropanoid biosynthesis
			14	2-[4-(Acetyloxy)phenyl]-5,6,7,8-tetramethoxy-4H-1-benzopyran-4-one	C21H20O8	Flavone
			14	4'-Demethylpodophyllotoxin	C21H20O8	Lignan	Phenylpropanoid biosynthesis
			14	Isoflavone 7-O-beta-D-glucoside	C21H20O8	Isoflavone
			14	Flavonol 3-O-D-glucoside	C21H20O8	Flavonol
			14	Flavonol 3-O-D-galactoside	C21H20O8	Flavonol
			14	Flavonol 3-O-D-glycoside	C21H20O8	Flavonol
	399.282	400.29
	399.104	400.112	11	alpha-Peltatin	C21H20O8	Lignan	Phenylpropanoid biosynthesis
			11	2-[4-(Acetyloxy)phenyl]-5,6,7,8-tetramethoxy-4H-1-benzopyran-4-one	C21H20O8	Flavone
			11	4'-Demethylpodophyllotoxin	C21H20O8	Lignan	Phenylpropanoid biosynthesis
			11	Isoflavone 7-O-beta-D-glucoside	C21H20O8	Isoflavone
			11	Flavonol 3-O-D-glucoside	C21H20O8	Flavonol
			11	Flavonol 3-O-D-galactoside	C21H20O8	Flavonol
			11	Flavonol 3-O-D-glycoside	C21H20O8	Flavonol
	399.105	400.113	9	alpha-Peltatin	C21H20O8	Lignan	Phenylpropanoid biosynthesis
			9	2-[4-(Acetyloxy)phenyl]-5,6,7,8-tetramethoxy-4H-1-benzopyran-4-one	C21H20O8	Flavone
			9	4'-Demethylpodophyllotoxin	C21H20O8	Lignan	Phenylpropanoid biosynthesis
			9	Isoflavone 7-O-beta-D-glucoside	C21H20O8	Isoflavone
			9	Flavonol 3-O-D-glucoside	C21H20O8	Flavonol
			9	Flavonol 3-O-D-galactoside	C21H20O8	Flavonol
			9	Flavonol 3-O-D-glycoside	C21H20O8	Flavonol
414.2	414.103	415.111	36	N6-(Dimethylallyl)adenosine 5'-phosphate	C15H22N5O7P	Nucleotide	Zeatin biosynthesis
	414.209	415.217
	414.108	415.116	26	N6-(Dimethylallyl)adenosine 5'-phosphate	C15H22N5O7P	Nucleotide	Zeatin biosynthesis
	414.213	415.221
	414.108	415.116	25	N6-(Dimethylallyl)adenosine 5'-phosphate	C15H22N5O7P	Nucleotide	Zeatin biosynthesis
	414.213	415.221
416.2	416.102	417.11	21	Apigeninidin 5-O-glucoside	C21H20O9	3-deoxyanthocyanidin
	416.283	417.291
	416.102	417.11	20	Apigeninidin 5-O-glucoside	C21H20O9	3-deoxyanthocyanidin
	416.294	417.302
	416.103	417.111	18	Apigeninidin 5-O-glucoside	C21H20O9	3-deoxyanthocyanidin
	416.295	417.303
417	417.099	418.107	37	Luteolin 3'-xyloside	C20H18O10	Flavone
			37	Luteolin 7-xyloside	C20H18O10	Flavone
			37	6-C-beta-D-Xylopyranosylluteolin	C20H18O10	Flavone
			37	Kaempferol 7-alpha-L-arabinoside	C20H18O10	Flavone
			37	Kaempferol 7-xyloside	C20H18O10	Flavone
			37	Kaempferol 3-alpha-L-arabinopyranoside	C20H18O10	Flavone
			37	Scutellarein 6-xyloside	C20H18O10	Flavone
			37	Juglanin	C20H18O10	Flavone
			37	Isoscutellarein 7-xyloside	C20H18O10	Flavone
			37	Kaempferol 3-O-arabinoside	C20H18O10	Flavone
			37	Kaempferol 3-xyloside	C20H18O10	Flavone
			37	Salvianolic acid G	C20H18O10	Stilbenoid
			37	Luteolin 6-C-alpha-L-arabinopyranoside	C20H18O10	Flavone
			37	8-C-alpha-L-Arabinosylluteolin	C20H18O10	Flavone
			37	Kaempferol 3-alpha-L-arabinofuranoside	C20H18O10	Flavone
			37	5,3'-Dihydroxy-3,8,4',5'-tetramethoxy-6,7-methylenedioxyflavone	C20H18O10	Flavone
			1	8-Caffeoyl-3,4-dihydro-5,7-dihydroxy-4-phenylcoumarin	C24H18O7	Coumarin
	417.099	418.107	38	Luteolin 3'-xyloside	C20H18O10	Flavone
			38	Luteolin 7-xyloside	C20H18O10	Flavone
			38	6-C-beta-D-Xylopyranosylluteolin	C20H18O10	Flavone
			38	Kaempferol 7-alpha-L-arabinoside	C20H18O10	Flavone
			38	Kaempferol 7-xyloside	C20H18O10	Flavone
			38	Kaempferol 3-alpha-L-arabinopyranoside	C20H18O10	Flavone
			38	Scutellarein 6-xyloside	C20H18O10	Flavone
			38	Juglanin	C20H18O10	Flavone
			38	Isoscutellarein 7-xyloside	C20H18O10	Flavone
			38	Kaempferol 3-O-arabinoside	C20H18O10	Flavone
			38	Kaempferol 3-xyloside	C20H18O10	Flavone
			38	Salvianolic acid G	C20H18O10	Stilbenoid
			38	Luteolin 6-C-alpha-L-arabinopyranoside	C20H18O10	Flavone
			38	8-C-alpha-L-Arabinosylluteolin	C20H18O10	Flavone
			38	Kaempferol 3-alpha-L-arabinofuranoside	C20H18O10	Flavone
			38	5,3'-Dihydroxy-3,8,4',5'-tetramethoxy-6,7-methylenedioxyflavone	C20H18O10	Flavone
			2	8-Caffeoyl-3,4-dihydro-5,7-dihydroxy-4-phenylcoumarin	C24H18O7	Coumarin
	417.099	418.107	38	Luteolin 3'-xyloside	C20H18O10	Flavone
			38	Luteolin 7-xyloside	C20H18O10	Flavone
			38	6-C-beta-D-Xylopyranosylluteolin	C20H18O10	Flavone
			38	Kaempferol 7-alpha-L-arabinoside	C20H18O10	Flavone
			38	Kaempferol 7-xyloside	C20H18O10	Flavone
			38	Kaempferol 3-alpha-L-arabinopyranoside	C20H18O10	Flavone
			38	Scutellarein 6-xyloside	C20H18O10	Flavone
			38	Juglanin	C20H18O10	Flavone
			38	Isoscutellarein 7-xyloside	C20H18O10	Flavone
			38	Kaempferol 3-O-arabinoside	C20H18O10	Flavone
			38	Kaempferol 3-xyloside	C20H18O10	Flavone
			38	Salvianolic acid G	C20H18O10	Stilbenoid
			38	Luteolin 6-C-alpha-L-arabinopyranoside	C20H18O10	Flavone
			38	8-C-alpha-L-Arabinosylluteolin	C20H18O10	Flavone
			38	Kaempferol 3-alpha-L-arabinofuranoside	C20H18O10	Flavone
			38	5,3'-Dihydroxy-3,8,4',5'-tetramethoxy-6,7-methylenedioxyflavone	C20H18O10	Flavone
			2	8-Caffeoyl-3,4-dihydro-5,7-dihydroxy-4-phenylcoumarin	C24H18O7	Coumarin
689.2	689.179	690.187
	689.179	690.187
	689.18	690.188
851.2	851.232	852.24
	851.232	852.24
	851.234	852.242
852.2	852.234	853.242
	852.236	853.244
	852.236	853.244

## Sheet: Liberty ESI (-) Top 10 Abun.
Table S3 (continued). Putative identification from ESI (negative) OPLS-DA loadings plots
Mass Bin	Detected Mass	Accurate Mass	∆ppm	Name	Formula	Chemical Group	Pathway
415	415.015	416.023
	415.099	416.107	10	Flavonol 7-O-beta-D-glucoside	C21H20O9	Flavonol
			10	Puerarin	C21H20O9	Isoflavone
			10	Frangulin A	C21H20O9	Anthraquinone
			10	Chrysophanol 8-glucoside	C21H20O9	Anthraquinone
			10	Daidzein 7-O-glucoside	C21H20O9	Isoflavone	Isoflavonoid biosynthesis
415	415.099	416.107	11	Flavonol 7-O-beta-D-glucoside	C21H20O9	Flavonol
			11	Puerarin	C21H20O9	Isoflavone
			11	Frangulin A	C21H20O9	Anthraquinone
			11	Chrysophanol 8-glucoside	C21H20O9	Anthraquinone
			11	Daidzein 7-O-glucoside	C21H20O9	Isoflavone	Isoflavonoid biosynthesis
279.2	279.112	280.12	33	2-(4-Methoxyphenethyl)chromone	C18H16O3	Chromone	Phenylpropanoid
	279.23	280.238	11	Stearolic acid	C18H32O2	Fatty acid
			11	Malvalic acid	C18H32O2	Fatty acid
			11	Chaulmoogric acid	C18H32O2	Fatty acid
			11	Rumenic acid	C18H32O2	Fatty acid	Linoleic acid metabolism
			11	Linoleic acid	C18H32O2	Fatty acid	Linoleic acid metabolism; Biosynthesis of unsaturated fatty acids
	279.284	280.292
279.2	279.11	280.118	26	2-(4-Methoxyphenethyl)chromone	C18H16O3	Chromone	Phenylpropanoid
	279.23	280.238	12	Stearolic acid	C18H32O2	Fatty acid
			12	Malvalic acid	C18H32O2	Fatty acid
			12	Chaulmoogric acid	C18H32O2	Fatty acid
			12	Rumenic acid	C18H32O2	Fatty acid	Linoleic acid metabolism
			12	Linoleic acid	C18H32O2	Fatty acid	Linoleic acid metabolism; Biosynthesis of unsaturated fatty acids
	279.282	280.29
279.2	279.109	280.117	21	2-(4-Methoxyphenethyl)chromone	C18H16O3	Chromone	Phenylpropanoid
	279.229	280.237	12	Stearolic acid	C18H32O2	Fatty acid
			12	Malvalic acid	C18H32O2	Fatty acid
			12	Chaulmoogric acid	C18H32O2	Fatty acid
			12	Rumenic acid	C18H32O2	Fatty acid	Linoleic acid metabolism
			12	Linoleic acid	C18H32O2	Fatty acid	Linoleic acid metabolism; Biosynthesis of unsaturated fatty acids
	279.279	280.287
399.2	399.104	400.112	12	alpha-Peltatin	C21H20O8	Lignan	Phenylpropanoid biosynthesis
			12	2-[4-(Acetyloxy)phenyl]-5,6,7,8-tetramethoxy-4H-1-benzopyran-4-one	C21H20O8	Flavone
			12	4'-Demethylpodophyllotoxin	C21H20O8	Lignan	Phenylpropanoid biosynthesis
			12	Isoflavone 7-O-beta-D-glucoside	C21H20O8	Isoflavone
			12	Flavonol 3-O-D-glucoside	C21H20O8	Flavonol
			12	Flavonol 3-O-D-galactoside	C21H20O8	Flavonol
			12	Flavonol 3-O-D-glycoside	C21H20O8	Flavonol
	399.181	400.189	1	(+)-gamma-Schizandrin	C23H28O6	Lignan
			1	(-)-gamma-Schizandrin	C23H28O6	Lignan
			29	11-O-Demethyl-17-O-deacetylvindoline	C22H28N2O5	Alkaloid
399.2	399.103	400.111	13	alpha-Peltatin	C21H20O8	Lignan	Phenylpropanoid biosynthesis
			13	2-[4-(Acetyloxy)phenyl]-5,6,7,8-tetramethoxy-4H-1-benzopyran-4-one	C21H20O8	Flavone
			13	4'-Demethylpodophyllotoxin	C21H20O8	Lignan	Phenylpropanoid biosynthesis
			13	Isoflavone 7-O-beta-D-glucoside	C21H20O8	Isoflavone
			13	Flavonol 3-O-D-glucoside	C21H20O8	Flavonol
			13	Flavonol 3-O-D-galactoside	C21H20O8	Flavonol
			13	Flavonol 3-O-D-glycoside	C21H20O8	Flavonol
	399.183	400.191	3	(+)-gamma-Schizandrin	C23H28O6	Lignan
			3	(-)-gamma-Schizandrin	C23H28O6	Lignan
			24	11-O-Demethyl-17-O-deacetylvindoline	C22H28N2O5	Alkaloid
	399.28	400.288
399.2	399.103	400.111	13	alpha-Peltatin	C21H20O8	Lignan	Phenylpropanoid biosynthesis
			13	2-[4-(Acetyloxy)phenyl]-5,6,7,8-tetramethoxy-4H-1-benzopyran-4-one	C21H20O8	Flavone
			13	4'-Demethylpodophyllotoxin	C21H20O8	Lignan	Phenylpropanoid biosynthesis
			13	Isoflavone 7-O-beta-D-glucoside	C21H20O8	Isoflavone
			13	Flavonol 3-O-D-glucoside	C21H20O8	Flavonol
			13	Flavonol 3-O-D-galactoside	C21H20O8	Flavonol
			13	Flavonol 3-O-D-glycoside	C21H20O8	Flavonol
	399.183	400.191	5	(+)-gamma-Schizandrin	C23H28O6	Lignan
			5	(-)-gamma-Schizandrin	C23H28O6	Lignan
			22	11-O-Demethyl-17-O-deacetylvindoline	C22H28N2O5	Alkaloid
	399.278	400.286
341.2	341.104	342.112	14	3-O-alpha-D-Mannopyranosyl-alpha-D-mannopyranose	C12H22O11	Disaccharide
			14	Turanose	C12H22O11	Disaccharide
			14	Melibiulose	C12H22O11	Disaccharide
			14	Maltulose	C12H22O11	Disaccharide
			14	Kojibiose	C12H22O11	Disaccharide
			14	2-alpha-D-Glucosyl-D-glucose	C12H22O11	Disaccharide
			2	5,6,7,4'-Tetramethoxyisoflavone	C19H18O6	Isoflavone
			2	Tetra-O-methylscutellarein	C19H18O6	Flavone
			14	Nigerose	C12H22O11	Disaccharide
			14	Galactinol	C12H22O11	Disaccharide	Galactose metabolism
			14	Trehalose	C12H22O11	Disaccharide	Starch and sucrose metabolism
			14	Isomaltose	C12H22O11	Disaccharide	Starch and sucrose metabolism
			14	Lactose	C12H22O11	Disaccharide	Galactose metabolism
			14	Maltose	C12H22O11	Disaccharide	Starch and sucrose metabolism
			14	Sucrose	C12H22O11	Disaccharide	Galactose metabolism; Starch and sucrose metabolism
			14	Cellobiose	C12H22O11	Disaccharide	Starch and sucrose metabolism
			14	Sophorose	C12H22O11	Disaccharide
			14	Gentiobiose	C12H22O11	Disaccharide
			14	Melibiose	C12H22O11	Disaccharide	Galactose metabolism
			14	Epimelibiose	C12H22O11	Disaccharide	Galactose metabolism
			14	alpha-D-Glucosyl-(1,3)-D-mannose	C12H22O11	Disaccharide
			14	Laminaribiose	C12H22O11	Disaccharide
			14	beta-Lactose	C12H22O11	Disaccharide
			14	Palatinose	C12H22O11	Disaccharide
			14	Levanbiose	C12H22O11	Disaccharide	Starch and sucrose metabolism
			14	Inulobiose	C12H22O11	Disaccharide
	341.274	342.282
341.2	341.104	342.112	14	3-O-alpha-D-Mannopyranosyl-alpha-D-mannopyranose	C12H22O11	Disaccharide
			14	Turanose	C12H22O11	Disaccharide
			14	Melibiulose	C12H22O11	Disaccharide
			14	Maltulose	C12H22O11	Disaccharide
			14	Kojibiose	C12H22O11	Disaccharide
			14	2-alpha-D-Glucosyl-D-glucose	C12H22O11	Disaccharide
			2	5,6,7,4'-Tetramethoxyisoflavone	C19H18O6	Isoflavone
			2	Tetra-O-methylscutellarein	C19H18O6	Flavone
			14	Nigerose	C12H22O11	Disaccharide
			14	Galactinol	C12H22O11	Disaccharide	Galactose metabolism
			14	Trehalose	C12H22O11	Disaccharide	Starch and sucrose metabolism
			14	Isomaltose	C12H22O11	Disaccharide	Starch and sucrose metabolism
			14	Lactose	C12H22O11	Disaccharide	Galactose metabolism
			14	Maltose	C12H22O11	Disaccharide	Starch and sucrose metabolism
			14	Sucrose	C12H22O11	Disaccharide	Galactose metabolism; Starch and sucrose metabolism
			14	Cellobiose	C12H22O11	Disaccharide	Starch and sucrose metabolism
			14	Sophorose	C12H22O11	Disaccharide
			14	Gentiobiose	C12H22O11	Disaccharide
			14	Melibiose	C12H22O11	Disaccharide	Galactose metabolism
			14	Epimelibiose	C12H22O11	Disaccharide	Galactose metabolism
			14	alpha-D-Glucosyl-(1,3)-D-mannose	C12H22O11	Disaccharide
			14	Laminaribiose	C12H22O11	Disaccharide
			14	beta-Lactose	C12H22O11	Disaccharide
			14	Palatinose	C12H22O11	Disaccharide
			14	Levanbiose	C12H22O11	Disaccharide	Starch and sucrose metabolism
			14	Inulobiose	C12H22O11	Disaccharide
	341.18	342.188
	341.269	342.277
341.2	341.104	342.112	14	3-O-alpha-D-Mannopyranosyl-alpha-D-mannopyranose	C12H22O11	Disaccharide
			14	Turanose	C12H22O11	Disaccharide
			14	Melibiulose	C12H22O11	Disaccharide
			14	Maltulose	C12H22O11	Disaccharide
			14	Kojibiose	C12H22O11	Disaccharide
			14	2-alpha-D-Glucosyl-D-glucose	C12H22O11	Disaccharide
			2	5,6,7,4'-Tetramethoxyisoflavone	C19H18O6	Isoflavone
			2	Tetra-O-methylscutellarein	C19H18O6	Flavone
			14	Nigerose	C12H22O11	Disaccharide
			14	Galactinol	C12H22O11	Disaccharide	Galactose metabolism
			14	Trehalose	C12H22O11	Disaccharide	Starch and sucrose metabolism
			14	Isomaltose	C12H22O11	Disaccharide	Starch and sucrose metabolism
			14	Lactose	C12H22O11	Disaccharide	Galactose metabolism
			14	Maltose	C12H22O11	Disaccharide	Starch and sucrose metabolism
			14	Sucrose	C12H22O11	Disaccharide	Galactose metabolism; Starch and sucrose metabolism
			14	Cellobiose	C12H22O11	Disaccharide	Starch and sucrose metabolism
			14	Sophorose	C12H22O11	Disaccharide
			14	Gentiobiose	C12H22O11	Disaccharide
			14	Melibiose	C12H22O11	Disaccharide	Galactose metabolism
			14	Epimelibiose	C12H22O11	Disaccharide	Galactose metabolism
			14	alpha-D-Glucosyl-(1,3)-D-mannose	C12H22O11	Disaccharide
			14	Laminaribiose	C12H22O11	Disaccharide
			14	beta-Lactose	C12H22O11	Disaccharide
			14	Palatinose	C12H22O11	Disaccharide
			14	Levanbiose	C12H22O11	Disaccharide	Starch and sucrose metabolism
			14	Inulobiose	C12H22O11	Disaccharide
	341.18	342.188
	341.27	342.278
195	195.048	196.056	23	3,7-Dimethyluric acid	C7H8N4O3	Purine alkaloid	Caffeine metabolism
			23	1,7-Dimethyluric acid	C7H8N4O3	Purine alkaloid	Caffeine metabolism
			13	6,7-Benzocoumarin	C13H8O2	Coumarin	Polycyclic aromatic hydrocarbon degradation
			16	L-Galactonate	C6H12O7	Sugar	Pentose and glucuronate interconversions, ascorbate and aldarate metabolism
			16	2-Carboxy-D-arabinitol	C6H12O7	Sugar
			16	D-Galactonic acid	C6H12O7	Sugar	Galactose metabolism
			16	D-Altronate	C6H12O7	Sugar
			16	L-Gulonic acid	C6H12O7	Sugar	Pentose and glucuronate interconversions, ascorbate and aldarate metabolism
			16	D-Gluconic acid	C6H12O7	Sugar	Pentose phosphate pathway
			16	D-Mannonate	C6H12O7	Sugar	Pentose and glucuronate interconversions
	195.092	196.1
195	194.943	195.951
	195.047	196.055	25	3,7-Dimethyluric acid	C7H8N4O3	Purine alkaloid	Caffeine metabolism
			25	1,7-Dimethyluric acid	C7H8N4O3	Purine alkaloid	Caffeine metabolism
			11	6,7-Benzocoumarin	C13H8O2	Coumarin	Polycyclic aromatic hydrocarbon degradation
			18	L-Galactonate	C6H12O7	Sugar	Pentose and glucuronate interconversions, ascorbate and aldarate metabolism
			18	2-Carboxy-D-arabinitol	C6H12O7	Sugar
			18	D-Galactonic acid	C6H12O7	Sugar	Galactose metabolism
			18	D-Altronate	C6H12O7	Sugar
			18	L-Gulonic acid	C6H12O7	Sugar	Pentose and glucuronate interconversions, ascorbate and aldarate metabolism
			18	D-Gluconic acid	C6H12O7	Sugar	Pentose phosphate pathway
			18	D-Mannonate	C6H12O7	Sugar	Pentose and glucuronate interconversions
195	194.942	195.95
	194.982	195.99
	195.048	196.056	22	3,7-Dimethyluric acid	C7H8N4O3	Purine alkaloid	Caffeine metabolism
			22	1,7-Dimethyluric acid	C7H8N4O3	Purine alkaloid	Caffeine metabolism
			14	6,7-Benzocoumarin	C13H8O2	Coumarin	Polycyclic aromatic hydrocarbon degradation
			15	L-Galactonate	C6H12O7	Sugar	Pentose and glucuronate interconversions, ascorbate and aldarate metabolism
			15	2-Carboxy-D-arabinitol	C6H12O7	Sugar
			15	D-Galactonic acid	C6H12O7	Sugar	Galactose metabolism
			15	D-Altronate	C6H12O7	Sugar
			15	L-Gulonic acid	C6H12O7	Sugar	Pentose and glucuronate interconversions, ascorbate and aldarate metabolism
			15	D-Gluconic acid	C6H12O7	Sugar	Pentose phosphate pathway
			15	D-Mannonate	C6H12O7	Sugar	Pentose and glucuronate interconversions
329.2	329.229	330.237	11	9,10-Dihydroxy-12,13-epoxyoctadecanoic acid	C18H34O5	Fatty acid	Linoleic acid metabolism
			11	9,10,13-Trihydroxyoctadec-11-enoic acid	C18H34O5	Fatty acid	Linoleic acid metabolism
			11	9(S),12(S),13(S)-Trihydroxy-10(E)-octadecenoic acid	C18H34O5	Fatty acid	Linoleic acid metabolism
329.2	329.229	330.237	12	9,10-Dihydroxy-12,13-epoxyoctadecanoic acid	C18H34O5	Fatty acid	Linoleic acid metabolism
			12	9,10,13-Trihydroxyoctadec-11-enoic acid	C18H34O5	Fatty acid	Linoleic acid metabolism
			12	9(S),12(S),13(S)-Trihydroxy-10(E)-octadecenoic acid	C18H34O5	Fatty acid	Linoleic acid metabolism
329.2	329.229	330.237	12	9,10-Dihydroxy-12,13-epoxyoctadecanoic acid	C18H34O5	Fatty acid	Linoleic acid metabolism
			12	9,10,13-Trihydroxyoctadec-11-enoic acid	C18H34O5	Fatty acid	Linoleic acid metabolism
			12	9(S),12(S),13(S)-Trihydroxy-10(E)-octadecenoic acid	C18H34O5	Fatty acid	Linoleic acid metabolism
281.2	281.138	282.146	4	Dihydrophaseic acid	C15H22O5	Cyclofarnesane sesquiterpenoid	Carotenoid biosynthesis
			4	Artemisinin	C15H22O5	Eudesmane sesquiterpenoid
			4	Hymenoxon	C15H22O5	Pseudoguaianolide
	281.245	282.253	12	omega-Cycloheptylundecanoic acid	C18H34O2	Fatty acid
			12	Vaccenic acid	C18H34O2	Fatty acid
			12	Petroselinic acid	C18H34O2	Fatty acid
			12	(E)-Oleic acid	C18H34O2	Fatty acid
			12	Oleic acid	C18H34O2	Fatty acid	Fatty acid, cutin, suberine and wax and unsaturated fat biosynthesis
281.2	281.245	282.253	12	omega-Cycloheptylundecanoic acid	C18H34O2	Fatty acid
			12	Vaccenic acid	C18H34O2	Fatty acid
			12	Petroselinic acid	C18H34O2	Fatty acid
			12	(E)-Oleic acid	C18H34O2	Fatty acid
			12	Oleic acid	C18H34O2	Fatty acid	Fatty acid, cutin, suberine and wax and unsaturated fat biosynthesis
281.2	281.14	282.148	1	Dihydrophaseic acid	C15H22O5	Cyclofarnesane sesquiterpenoid	Carotenoid biosynthesis
			1	Artemisinin	C15H22O5	Eudesmane sesquiterpenoid
			1	Hymenoxon	C15H22O5	Pseudoguaianolide
	281.245	282.253	13	omega-Cycloheptylundecanoic acid	C18H34O2	Fatty acid
			13	Vaccenic acid	C18H34O2	Fatty acid
			13	Petroselinic acid	C18H34O2	Fatty acid
			13	(E)-Oleic acid	C18H34O2	Fatty acid
			13	Oleic acid	C18H34O2	Fatty acid	Fatty acid, cutin, suberine and wax and unsaturated fat biosynthesis
295.2	295.102	296.11	13	4-Ethyl-7-hydroxy-3-(p-methoxyphenyl)coumarin	C18H16O4	Coumarin
			13	Calophyllin B	C18H16O4	Xanthene
			13	Dasytrichone	C18H16O4	Flavone
	295.225	296.233	11	18-Oxooleate	C18H32O3	Fatty acid	Cutin, suberine and wax biosynthesis
			11	(12R,13S)-(9Z)-12,13-Epoxyoctadecenoic acid	C18H32O3	Fatty acid	Linoleic acid metabolism
			11	(9R,10S)-(12Z)-9,10-Epoxyoctadecenoic acid	C18H32O3	Fatty acid	Linoleic acid metabolism
			11	(9S)-Hydroxyoctadecadienoic acid	C18H32O3	Fatty acid	Linoleic acid metabolism
			11	(13S)-Hydroxyoctadecadienoic acid	C18H32O3	Fatty acid	Linoleic acid metabolism
			11	Vernolic acid	C18H32O3	Fatty acid
			11	Laetisaric acid	C18H32O3	Fatty acid
295.2	295.224	296.232	11	18-Oxooleate	C18H32O3	Fatty acid	Cutin, suberine and wax biosynthesis
			11	(12R,13S)-(9Z)-12,13-Epoxyoctadecenoic acid	C18H32O3	Fatty acid	Linoleic acid metabolism
			11	(9R,10S)-(12Z)-9,10-Epoxyoctadecenoic acid	C18H32O3	Fatty acid	Linoleic acid metabolism
			11	(9S)-Hydroxyoctadecadienoic acid	C18H32O3	Fatty acid	Linoleic acid metabolism
			11	(13S)-Hydroxyoctadecadienoic acid	C18H32O3	Fatty acid	Linoleic acid metabolism
			11	Vernolic acid	C18H32O3	Fatty acid
			11	Laetisaric acid	C18H32O3	Fatty acid
295.2	295.224	296.232	11	18-Oxooleate	C18H32O3	Fatty acid	Cutin, suberine and wax biosynthesis
			11	(12R,13S)-(9Z)-12,13-Epoxyoctadecenoic acid	C18H32O3	Fatty acid	Linoleic acid metabolism
			11	(9R,10S)-(12Z)-9,10-Epoxyoctadecenoic acid	C18H32O3	Fatty acid	Linoleic acid metabolism
			11	(9S)-Hydroxyoctadecadienoic acid	C18H32O3	Fatty acid	Linoleic acid metabolism
			11	(13S)-Hydroxyoctadecadienoic acid	C18H32O3	Fatty acid	Linoleic acid metabolism
			11	Vernolic acid	C18H32O3	Fatty acid
			11	Laetisaric acid	C18H32O3	Fatty acid
285	285.038	286.046	10	Orobol	C15H10O6	Isoflavone
			10	6-Hydroxyapigenin	C15H10O6	Flavone
			10	8-Hydroxyapigenin	C15H10O6	Flavone
			10	Fisetin	C15H10O6	Flavonol
			10	Datiscetin	C15H10O6	Flavonol
			10	Maritimetin	C15H10O6	Aurone
			10	Aureusidin	C15H10O6	Aurone
			10	Cyanidin	C15H10O6	Anthocyanidin	Flavonoid, anthocyanin and phenylpropanoid biosynthesis
			10	Kaempferol	C15H10O6	Flavonol	Flavonoid, flavone and flavonol and phenylpropanoid biosynthesis
			10	Luteolin	C15H10O6	Flavone	Flavonoid, flavone and flavonol biosynthesis
			10	2'-Hydroxygenistein	C15H10O6	Isoflavone	Isoflavonoid biosynthesis
285	285.037	286.045	12	Orobol	C15H10O6	Isoflavone
			12	6-Hydroxyapigenin	C15H10O6	Flavone
			12	8-Hydroxyapigenin	C15H10O6	Flavone
			12	Fisetin	C15H10O6	Flavonol
			12	Datiscetin	C15H10O6	Flavonol
			12	Maritimetin	C15H10O6	Aurone
			12	Aureusidin	C15H10O6	Aurone
			12	Cyanidin	C15H10O6	Anthocyanidin	Flavonoid, anthocyanin and phenylpropanoid biosynthesis
			12	Kaempferol	C15H10O6	Flavonol	Flavonoid, flavone and flavonol and phenylpropanoid biosynthesis
			12	Luteolin	C15H10O6	Flavone	Flavonoid, flavone and flavonol biosynthesis
			12	2'-Hydroxygenistein	C15H10O6	Isoflavone	Isoflavonoid biosynthesis
285	285.038	286.046	10	Orobol	C15H10O6	Isoflavone
			10	6-Hydroxyapigenin	C15H10O6	Flavone
			10	8-Hydroxyapigenin	C15H10O6	Flavone
			10	Fisetin	C15H10O6	Flavonol
			10	Datiscetin	C15H10O6	Flavonol
			10	Maritimetin	C15H10O6	Aurone
			10	Aureusidin	C15H10O6	Aurone
			10	Cyanidin	C15H10O6	Anthocyanidin	Flavonoid, anthocyanin and phenylpropanoid biosynthesis
			10	Kaempferol	C15H10O6	Flavonol	Flavonoid, flavone and flavonol and phenylpropanoid biosynthesis
			10	Luteolin	C15H10O6	Flavone	Flavonoid, flavone and flavonol biosynthesis
			10	2'-Hydroxygenistein	C15H10O6	Isoflavone	Isoflavonoid biosynthesis
377	377.081	378.089
377	376.961	377.969
	377.081	378.089
377	377.081	378.089
253	252.992	254
	253.068	254.076	12	S-(Phenylacetothiohydroximoyl)-L-cysteine	C11H14N2O3S	Amino acid	Glucosinolate biosynthesis and 2-oxocarboxylic acid metabolism
			9	L-Arginine phosphate	C6H15N4O5P	Amino acid	Arginine and proline metabolism
253	252.989	253.997
	253.068	254.076	11	S-(Phenylacetothiohydroximoyl)-L-cysteine	C11H14N2O3S	Amino acid	Glucosinolate biosynthesis and 2-oxocarboxylic acid metabolism
			10	L-Arginine phosphate	C6H15N4O5P	Amino acid	Arginine and proline metabolism
253	252.943	253.951
	252.998	254.006
	253.068	254.076	11	S-(Phenylacetothiohydroximoyl)-L-cysteine	C11H14N2O3S	Amino acid	Glucosinolate biosynthesis and 2-oxocarboxylic acid metabolism
			9	L-Arginine phosphate	C6H15N4O5P	Amino acid	Arginine and proline metabolism

## Sheet: Liberty ESI (-) (OPLS-DA)
Table S3 (continued). Putative identification from ESI (negative) OPLS-DA loadings plots
Mass Bin	Detected Mass	Accurate Mass	∆ppm	Name	Formula	Chemical Group	Pathway
191	190.912	191.92
	191.016	192.024	17	D-erythro-Isocitric acid	C6H8O7	Tricarboxylic acid
			17	2,3-Diketo-L-gulonate	C6H8O7	Tricarboxylic acid	Pentose and glucuronate interconversions, ascorbate and aldarate metabolism
			17	2-Dehydro-3-deoxy-D-glucarate	C6H8O7	Tricarboxylic acid	Ascorbate and aldarate metabolism
			17	Carboxymethyloxysuccinate	C6H8O7	Tricarboxylic acid
			17	2,5-Diketogluconic acid	C6H8O7	Tricarboxylic acid
			17	5-Dehydro-4-deoxy-D-glucarate	C6H8O7	Tricarboxylic acid	Ascorbate and aldarate metabolism
			17	Isocitrate	C6H8O7	Tricarboxylic acid	Lots
			17	Citrate	C6H8O7	Tricarboxylic acid	Lots
	191.056	192.065	2	Quinic acid	C7H12O6	Cyclic polyol	Phenylalanine, tyrosine and tryptophan biosynthesis
			2	Valiolone	C7H12O6	Cyclic polyol
			2	2D-5-O-Methyl-2,3,5/4,6-pentahydroxycyclohexanone	C7H12O6	Cyclic polyol
	190.914	191.922
	191.016	192.024	19	D-erythro-Isocitric acid	C6H8O7	Tricarboxylic acid
			19	2,3-Diketo-L-gulonate	C6H8O7	Tricarboxylic acid	Pentose and glucuronate interconversions, ascorbate and aldarate metabolism
			19	2-Dehydro-3-deoxy-D-glucarate	C6H8O7	Tricarboxylic acid	Ascorbate and aldarate metabolism
			19	Carboxymethyloxysuccinate	C6H8O7	Tricarboxylic acid
			19	2,5-Diketogluconic acid	C6H8O7	Tricarboxylic acid
			19	5-Dehydro-4-deoxy-D-glucarate	C6H8O7	Tricarboxylic acid	Ascorbate and aldarate metabolism
			19	Isocitrate	C6H8O7	Tricarboxylic acid	Lots
			19	Citrate	C6H8O7	Tricarboxylic acid	Lots
	191.055	192.064	3	Quinic acid	C7H12O6	Cyclic polyol	Phenylalanine, tyrosine and tryptophan biosynthesis
			3	Valiolone	C7H12O6	Cyclic polyol
			3	2D-5-O-Methyl-2,3,5/4,6-pentahydroxycyclohexanone	C7H12O6	Cyclic polyol
	190.924	191.932
	191.016	192.024	20	D-erythro-Isocitric acid	C6H8O7	Tricarboxylic acid
			20	2,3-Diketo-L-gulonate	C6H8O7	Tricarboxylic acid	Pentose and glucuronate interconversions, ascorbate and aldarate metabolism
			20	2-Dehydro-3-deoxy-D-glucarate	C6H8O7	Tricarboxylic acid	Ascorbate and aldarate metabolism
			20	Carboxymethyloxysuccinate	C6H8O7	Tricarboxylic acid
			20	2,5-Diketogluconic acid	C6H8O7	Tricarboxylic acid
			20	5-Dehydro-4-deoxy-D-glucarate	C6H8O7	Tricarboxylic acid	Ascorbate and aldarate metabolism
			20	Isocitrate	C6H8O7	Tricarboxylic acid	Lots
			20	Citrate	C6H8O7	Tricarboxylic acid	Lots
	191.055	192.063	4	Quinic acid	C7H12O6	Cyclic polyol	Phenylalanine, tyrosine and tryptophan biosynthesis
			4	Valiolone	C7H12O6	Cyclic polyol
			4	2D-5-O-Methyl-2,3,5/4,6-pentahydroxycyclohexanone	C7H12O6	Cyclic polyol
297.2	297.132	298.14
	297.239	298.247	14	18-Hydroxyoleate	C18H34O3	Fatty acid	Cutin, suberine and wax biosynthesis
			14	cis-9,10-Epoxystearic acid	C18H34O3	Fatty acid	Cutin, suberine and wax biosynthesis
			14	Ricinoleic acid	C18H34O3	Fatty acid
	297.134	298.142
	297.239	298.247	14	18-Hydroxyoleate	C18H34O3	Fatty acid	Cutin, suberine and wax biosynthesis
			14	cis-9,10-Epoxystearic acid	C18H34O3	Fatty acid	Cutin, suberine and wax biosynthesis
			14	Ricinoleic acid	C18H34O3	Fatty acid
	297.138	298.146	38	Ostruthin	C19H22O3	Coumarin
			38	Glepidotin C	C19H22O3	Stilbenoid
	297.239	298.247	15	18-Hydroxyoleate	C18H34O3	Fatty acid	Cutin, suberine and wax biosynthesis
			15	cis-9,10-Epoxystearic acid	C18H34O3	Fatty acid	Cutin, suberine and wax biosynthesis
			15	Ricinoleic acid	C18H34O3	Fatty acid
329.2	329.229	330.237	11	9,10-Dihydroxy-12,13-epoxyoctadecanoic acid	C18H34O5	Fatty acid	Linoleic acid metabolism
			11	9,10,13-Trihydroxyoctadec-11-enoic acid	C18H34O5	Fatty acid	Linoleic acid metabolism
			11	9(S),12(S),13(S)-Trihydroxy-10(E)-octadecenoic acid	C18H34O5	Fatty acid	Linoleic acid metabolism
	329.229	330.237	12	9,10-Dihydroxy-12,13-epoxyoctadecanoic acid	C18H34O5	Fatty acid	Linoleic acid metabolism
			12	9,10,13-Trihydroxyoctadec-11-enoic acid	C18H34O5	Fatty acid	Linoleic acid metabolism
			12	9(S),12(S),13(S)-Trihydroxy-10(E)-octadecenoic acid	C18H34O5	Fatty acid	Linoleic acid metabolism
	329.229	330.237	12	9,10-Dihydroxy-12,13-epoxyoctadecanoic acid	C18H34O5	Fatty acid	Linoleic acid metabolism
			12	9,10,13-Trihydroxyoctadec-11-enoic acid	C18H34O5	Fatty acid	Linoleic acid metabolism
			12	9(S),12(S),13(S)-Trihydroxy-10(E)-octadecenoic acid	C18H34O5	Fatty acid	Linoleic acid metabolism
341.2	341.104	342.112	14	3-O-alpha-D-Mannopyranosyl-alpha-D-mannopyranose	C12H22O11	Disaccharide
			14	Turanose	C12H22O11	Disaccharide
			14	Melibiulose	C12H22O11	Disaccharide
			14	Maltulose	C12H22O11	Disaccharide
			14	Kojibiose	C12H22O11	Disaccharide
			14	2-alpha-D-Glucosyl-D-glucose	C12H22O11	Disaccharide
			2	5,6,7,4'-Tetramethoxyisoflavone	C19H18O6	Isoflavone
			2	Tetra-O-methylscutellarein	C19H18O6	Flavone
			14	Nigerose	C12H22O11	Disaccharide
			14	Galactinol	C12H22O11	Disaccharide	Galactose metabolism
			14	Trehalose	C12H22O11	Disaccharide	Starch and sucrose metabolism
			14	Isomaltose	C12H22O11	Disaccharide	Starch and sucrose metabolism
			14	Lactose	C12H22O11	Disaccharide	Galactose metabolism
			14	Maltose	C12H22O11	Disaccharide	Starch and sucrose metabolism
			14	Sucrose	C12H22O11	Disaccharide	Galactose metabolism; Starch and sucrose metabolism
			14	Cellobiose	C12H22O11	Disaccharide	Starch and sucrose metabolism
			14	Sophorose	C12H22O11	Disaccharide
			14	Gentiobiose	C12H22O11	Disaccharide
			14	Melibiose	C12H22O11	Disaccharide	Galactose metabolism
			14	Epimelibiose	C12H22O11	Disaccharide	Galactose metabolism
			14	alpha-D-Glucosyl-(1,3)-D-mannose	C12H22O11	Disaccharide
			14	Laminaribiose	C12H22O11	Disaccharide
			14	beta-Lactose	C12H22O11	Disaccharide
			14	Palatinose	C12H22O11	Disaccharide
			14	Levanbiose	C12H22O11	Disaccharide	Starch and sucrose metabolism
			14	Inulobiose	C12H22O11	Disaccharide
	341.274	342.282
	341.104	342.112	14	3-O-alpha-D-Mannopyranosyl-alpha-D-mannopyranose	C12H22O11	Disaccharide
			14	Turanose	C12H22O11	Disaccharide
			14	Melibiulose	C12H22O11	Disaccharide
			14	Maltulose	C12H22O11	Disaccharide
			14	Kojibiose	C12H22O11	Disaccharide
			14	2-alpha-D-Glucosyl-D-glucose	C12H22O11	Disaccharide
			2	5,6,7,4'-Tetramethoxyisoflavone	C19H18O6	Isoflavone
			2	Tetra-O-methylscutellarein	C19H18O6	Flavone
			14	Nigerose	C12H22O11	Disaccharide
			14	Galactinol	C12H22O11	Disaccharide	Galactose metabolism
			14	Trehalose	C12H22O11	Disaccharide	Starch and sucrose metabolism
			14	Isomaltose	C12H22O11	Disaccharide	Starch and sucrose metabolism
			14	Lactose	C12H22O11	Disaccharide	Galactose metabolism
			14	Maltose	C12H22O11	Disaccharide	Starch and sucrose metabolism
			14	Sucrose	C12H22O11	Disaccharide	Galactose metabolism; Starch and sucrose metabolism
			14	Cellobiose	C12H22O11	Disaccharide	Starch and sucrose metabolism
			14	Sophorose	C12H22O11	Disaccharide
			14	Gentiobiose	C12H22O11	Disaccharide
			14	Melibiose	C12H22O11	Disaccharide	Galactose metabolism
			14	Epimelibiose	C12H22O11	Disaccharide	Galactose metabolism
			14	alpha-D-Glucosyl-(1,3)-D-mannose	C12H22O11	Disaccharide
			14	Laminaribiose	C12H22O11	Disaccharide
			14	beta-Lactose	C12H22O11	Disaccharide
			14	Palatinose	C12H22O11	Disaccharide
			14	Levanbiose	C12H22O11	Disaccharide	Starch and sucrose metabolism
			14	Inulobiose	C12H22O11	Disaccharide
	341.18	342.188
	341.269	342.277
	341.104	342.112	14	3-O-alpha-D-Mannopyranosyl-alpha-D-mannopyranose	C12H22O11	Disaccharide
			14	Turanose	C12H22O11	Disaccharide
			14	Melibiulose	C12H22O11	Disaccharide
			14	Maltulose	C12H22O11	Disaccharide
			14	Kojibiose	C12H22O11	Disaccharide
			14	2-alpha-D-Glucosyl-D-glucose	C12H22O11	Disaccharide
			2	5,6,7,4'-Tetramethoxyisoflavone	C19H18O6	Isoflavone
			2	Tetra-O-methylscutellarein	C19H18O6	Flavone
			14	Nigerose	C12H22O11	Disaccharide
			14	Galactinol	C12H22O11	Disaccharide	Galactose metabolism
			14	Trehalose	C12H22O11	Disaccharide	Starch and sucrose metabolism
			14	Isomaltose	C12H22O11	Disaccharide	Starch and sucrose metabolism
			14	Lactose	C12H22O11	Disaccharide	Galactose metabolism
			14	Maltose	C12H22O11	Disaccharide	Starch and sucrose metabolism
			14	Sucrose	C12H22O11	Disaccharide	Galactose metabolism; Starch and sucrose metabolism
			14	Cellobiose	C12H22O11	Disaccharide	Starch and sucrose metabolism
			14	Sophorose	C12H22O11	Disaccharide
			14	Gentiobiose	C12H22O11	Disaccharide
			14	Melibiose	C12H22O11	Disaccharide	Galactose metabolism
			14	Epimelibiose	C12H22O11	Disaccharide	Galactose metabolism
			14	alpha-D-Glucosyl-(1,3)-D-mannose	C12H22O11	Disaccharide
			14	Laminaribiose	C12H22O11	Disaccharide
			14	beta-Lactose	C12H22O11	Disaccharide
			14	Palatinose	C12H22O11	Disaccharide
			14	Levanbiose	C12H22O11	Disaccharide	Starch and sucrose metabolism
			14	Inulobiose	C12H22O11	Disaccharide
	341.18	342.188
	341.27	342.278
342.2	342.107	343.115
	342.206	343.214
	342.107	343.115
	342.204	343.212
	342.267	343.275
	342.107	343.115
	342.206	343.214
	342.267	343.275
377	377.081	378.089
	376.961	377.969
	377.081	378.089
	377.081	378.089
379	378.962	379.97
	379.079	380.087	8	Diphyllin	C21H16O7	Lignan
			36	S-(N-Hydroxy-N-methylcarbamoyl)glutathione	C12H20N4O8S	Amino acid
	378.969	379.977
	379.079	380.087	9	Diphyllin	C21H16O7	Lignan
			37	S-(N-Hydroxy-N-methylcarbamoyl)glutathione	C12H20N4O8S	Amino acid
	378.962	379.97
	379.079	380.087	8	Diphyllin	C21H16O7	Lignan
			36	S-(N-Hydroxy-N-methylcarbamoyl)glutathione	C12H20N4O8S	Amino acid
387.2	387.108	388.116	2	Hydroxypentamethoxyflavone	C20H20O8	Flavone
	387.19	388.198	32	Rehmaionoside C	C19H32O8	Iridoid
			22	Surinamensin	C22H28O6	Neolignan
			22	Nigakilactone D	C22H28O6	Terpenoid
	387.281	388.289
	387.108	388.116	1	Hydroxypentamethoxyflavone	C20H20O8	Flavone
	387.189	388.197	34	Rehmaionoside C	C19H32O8	Iridoid
			20	Surinamensin	C22H28O6	Neolignan
			20	Nigakilactone D	C22H28O6	Terpenoid
	387.285	388.293
	387.108	388.116	1	Hydroxypentamethoxyflavone	C20H20O8	Flavone
	387.189	388.197	33	Rehmaionoside C	C19H32O8	Iridoid
			20	Surinamensin	C22H28O6	Neolignan
			20	Nigakilactone D	C22H28O6	Terpenoid
	387.284	388.292
399.2	399.104	400.112	12	alpha-Peltatin	C21H20O8	Lignan	Phenylpropanoid biosynthesis
			12	2-[4-(Acetyloxy)phenyl]-5,6,7,8-tetramethoxy-4H-1-benzopyran-4-one	C21H20O8	Flavone
			12	4'-Demethylpodophyllotoxin	C21H20O8	Lignan	Phenylpropanoid biosynthesis
			12	Isoflavone 7-O-beta-D-glucoside	C21H20O8	Isoflavone
			12	Flavonol 3-O-D-glucoside	C21H20O8	Flavonol
			12	Flavonol 3-O-D-galactoside	C21H20O8	Flavonol
			12	Flavonol 3-O-D-glycoside	C21H20O8	Flavonol
	399.181	400.189	1	(+)-gamma-Schizandrin	C23H28O6	Lignan
			1	(-)-gamma-Schizandrin	C23H28O6	Lignan
			29	11-O-Demethyl-17-O-deacetylvindoline	C22H28N2O5	Alkaloid
	399.103	400.111	13	alpha-Peltatin	C21H20O8	Lignan	Phenylpropanoid biosynthesis
			13	2-[4-(Acetyloxy)phenyl]-5,6,7,8-tetramethoxy-4H-1-benzopyran-4-one	C21H20O8	Flavone
			13	4'-Demethylpodophyllotoxin	C21H20O8	Lignan	Phenylpropanoid biosynthesis
			13	Isoflavone 7-O-beta-D-glucoside	C21H20O8	Isoflavone
			13	Flavonol 3-O-D-glucoside	C21H20O8	Flavonol
			13	Flavonol 3-O-D-galactoside	C21H20O8	Flavonol
			13	Flavonol 3-O-D-glycoside	C21H20O8	Flavonol
	399.183	400.191	3	(+)-gamma-Schizandrin	C23H28O6	Lignan
			3	(-)-gamma-Schizandrin	C23H28O6	Lignan
			24	11-O-Demethyl-17-O-deacetylvindoline	C22H28N2O5	Alkaloid
	399.28	400.288
	399.103	400.111	13	alpha-Peltatin	C21H20O8	Lignan	Phenylpropanoid biosynthesis
			13	2-[4-(Acetyloxy)phenyl]-5,6,7,8-tetramethoxy-4H-1-benzopyran-4-one	C21H20O8	Flavone
			13	4'-Demethylpodophyllotoxin	C21H20O8	Lignan	Phenylpropanoid biosynthesis
			13	Isoflavone 7-O-beta-D-glucoside	C21H20O8	Isoflavone
			13	Flavonol 3-O-D-glucoside	C21H20O8	Flavonol
			13	Flavonol 3-O-D-galactoside	C21H20O8	Flavonol
			13	Flavonol 3-O-D-glycoside	C21H20O8	Flavonol
	399.183	400.191	5	(+)-gamma-Schizandrin	C23H28O6	Lignan
			5	(-)-gamma-Schizandrin	C23H28O6	Lignan
			22	11-O-Demethyl-17-O-deacetylvindoline	C22H28N2O5	Alkaloid
	399.278	400.286
400.2	400.108	401.116
	400.108	401.116
	400.108	401.116
439	439.08	440.088
	439.079	440.087
	438.9	439.908
	439.079	440.087
